# Supplementary material for: IL-13–programmed airway tuft cells produce PGE2, which promotes CFTR-dependent mucociliary function
Source: JCI Insight. 2022 Jul 8;7(13):e159832. doi: 10.1172/jci.insight.159832 (PMC9310525; doi:10.1172/jci.insight.159832)
Supplement: Supplemental table 2 [file jciinsight-7-159832-s065.xlsx]

## Sheet: sample_pct_cell type
	Control 10	Control 7	Control 8	Control 9	Polyp 1	Polyp 2	Polyp 3	Polyp 4	Polyp 5
basal	28.4845	21.8866	26.9291	20.2547	21.7303	19.767	10.1081	15.7505	32.5191
proliferating basal	3.9811	2.49424	1.89385	4.25616	2.57523	3.45878	0.91327	7.8807	3.31351
hillock basal	4.16533	6.58431	2.83246	2.84404	3.53009	3.93369	1.91352	2.26407	4.69414
supra-basal	16.3329	17.6311	14.4696	23.7817	11.8345	16.8459	15.333	25.7211	20.2421
early secretory	9.12368	12.5776	9.07883	19.5256	9.98264	12.0251	12.7299	19.1793	9.23959
secretory	23.4941	22.6905	21.854	19.2616	20.11	15.9498	26.8452	15.5546	15.102
goblet secretory	4.75008	5.23081	2.12642	3.56	6.01852	10.4122	8.9339	9.62229	7.24299
early ciliated	0.9372	0.697441	2.13473	0.640074	1.12847	1.15591	1.39165	0.936105	0.424809
ciliated	6.92086	8.70028	16.0562	3.91303	21.0648	14.0233	12.6429	2.08991	5.64996
ionocyte	1.62608	1.19392	2.40053	1.75525	1.35995	1.23656	8.76615	0.761946	1.04078
tuft	0.184236	0.313257	0.224271	0.207859	0.665509	1.19176	0.422465	0.239469	0.531011

## Sheet: sample_freq
		Control 10	Control 7	Control 8	Control 9	Polyp 1	Polyp 2	Polyp 3	Polyp 4	Polyp 5
seurat	0	3556	3703	3242	6139	751	2206	1627	1447	1531
seurat	1	2039	2983	1742	7208	409	1880	2468	2363	953
seurat	2	1139	2128	1093	5918	345	1342	2049	1762	435
seurat	3	1273	1850	1275	2243	405	816	1817	589	332
seurat	4	1201	1347	866	1632	183	414	1214	325	213
seurat	5	593	885	256	1079	208	1162	1438	884	341
seurat	6	459	642	490	1963	107	550	1290	515	166
seurat	7	441	868	1188	297	362	1032	1394	127	184
seurat	8	520	1114	341	862	122	439	308	208	221
seurat	9	497	422	228	1290	89	386	147	724	156
seurat	10	226	255	316	595	70	271	1479	92	74
seurat	11	231	309	414	626	297	144	352	16	35
seurat	12	117	118	257	194	39	129	224	86	20
seurat	13	56	147	194	204	24	141	159	19	21
seurat	14	136	148	137	59	45	248	130	30	26
	total	12484	16919	12039	30309	3456	11160	16096	9187	4708
hierarchical	ionocyte	203	202	289	532	47	138	1411	70	49
hierarchical	tuft	23	53	27	63	23	133	68	22	25

## Sheet: sample_pct_cluster
	Control 10	Control 7	Control 8	Control 9	Polyp 1	Polyp 2	Polyp 3	Polyp 4	Polyp 5
0	28.4845	21.8866	26.9291	20.2547	21.7303	19.767	10.1081	15.7505	32.5191
1	16.3329	17.6311	14.4696	23.7817	11.8345	16.8459	15.333	25.7211	20.2421
2	9.12368	12.5776	9.07883	19.5256	9.98264	12.0251	12.7299	19.1793	9.23959
3	10.1971	10.9345	10.5906	7.40044	11.7188	7.31183	11.2885	6.41123	7.05183
4	9.62031	7.96146	7.19329	5.38454	5.29514	3.70968	7.54225	3.53761	4.52421
5	4.75008	5.23081	2.12642	3.56	6.01852	10.4122	8.9339	9.62229	7.24299
6	3.67671	3.79455	4.07011	6.47662	3.09606	4.92832	8.01441	5.60575	3.52591
7	3.53252	5.13033	9.86793	0.979907	10.4745	9.24731	8.66054	1.38239	3.90824
8	4.16533	6.58431	2.83246	2.84404	3.53009	3.93369	1.91352	2.26407	4.69414
9	3.9811	2.49424	1.89385	4.25616	2.57523	3.45878	0.91327	7.8807	3.31351
10	1.81032	1.50718	2.6248	1.96311	2.02546	2.42832	9.18862	1.00142	1.57179
11	1.85037	1.82635	3.43882	2.06539	8.59375	1.29032	2.18688	0.174159	0.743415
12	0.9372	0.697441	2.13473	0.640074	1.12847	1.15591	1.39165	0.936105	0.424809
13	0.448574	0.868846	1.61143	0.673067	0.694444	1.26344	0.987823	0.206814	0.446049
14	1.08939	0.874756	1.13797	0.194662	1.30208	2.22222	0.807654	0.326548	0.552251

## Sheet: group_freq
	Control	Polyp
0	16640	7562
1	13972	8073
2	10278	5933
3	6641	3959
4	5046	2349
5	2813	4033
6	3554	2628
7	2794	3099
8	2837	1298
9	2437	1502
10	1392	1986
11	1580	844
12	686	498
13	601	364
14	480	479
	Control	Polyp
ionocyte	1226	1715
tuft	166	271

## Sheet: group_pct
	Control	Polyp
0	23.1913	16.9525
1	19.4729	18.0981
2	14.3245	13.3006
3	9.25562	8.87529
4	7.03265	5.26599
5	3.9205	9.04118
6	4.95324	5.89145
7	3.89402	6.94734
8	3.95395	2.90986
9	3.39647	3.36718
10	1.94004	4.45222
11	2.20206	1.89208
12	0.956084	1.11642
13	0.837619	0.816015
14	0.66898	1.07382

## Sheet: overall_freq
	Frequency
0	24202
1	22045
2	16211
3	10600
4	7395
5	6846
6	6182
7	5893
8	4135
9	3939
10	3378
11	2424
12	1184
13	965
14	959

## Sheet: overall_pct
	Percent
0	20.7996012306846
1	18.9458395641039
2	13.9320029563932
3	9.10981625672494
4	6.35538596400763
5	5.88356623523952
6	5.31291359425222
7	5.06454218876227
8	3.55368775675072
9	3.38524209766411
10	2.90310936936008
11	2.08322590625483
12	1.01754928754362
13	0.829337046013166
14	0.824180546245209
