# Supplementary material for: IL-13–programmed airway tuft cells produce PGE2, which promotes CFTR-dependent mucociliary function
Source: JCI Insight. 2022 Jul 8;7(13):e159832. doi: 10.1172/jci.insight.159832 (PMC9310525; doi:10.1172/jci.insight.159832)
Supplement: Supplemental table 3 [file jciinsight-7-159832-s066.xlsx]

## Sheet: cl_0_basal
	p_val	avg_logFC	pct.1	pct.2	p_val_adj
KRT15	0	2.3839	0.941	0.373	0
SPINK5	0	1.96887	0.491	0.147	0
BCAM	0	1.75784	0.759	0.231	0
FN1	0	1.63268	0.361	0.04	0
KRT17	0	1.57135	0.876	0.317	0
DST	0	1.45699	0.719	0.286	0
KRT5	0	1.41828	0.897	0.358	0
ZFP36L2	0	1.20596	0.679	0.466	0
POSTN	0	1.19242	0.471	0.224	0
DLK2	0	1.1421	0.365	0.036	0
SERPINF1	0	1.13758	0.689	0.424	0
GPR155	0	1.1066	0.373	0.122	0
SPRY1	0	1.06277	0.483	0.223	0
SNCG	0	1.03838	0.347	0.101	0
CH25H	0	1.01019	0.343	0.12	0
PIK3R1	0	0.974973	0.547	0.357	0
WNT4	0	0.961762	0.335	0.102	0
TP63	0	0.949779	0.334	0.071	0
IFITM3	0	0.942877	0.683	0.543	0
SLC6A6	0	0.94266	0.551	0.355	0
CALD1	0	0.928077	0.309	0.088	0
TSC22D1	0	0.914289	0.715	0.678	0
NBL1	0	0.914226	0.411	0.239	0
EMP3	0	0.906936	0.297	0.087	0
ALDH3A2	0	0.90348	0.593	0.443	0
PRNP	0	0.901552	0.411	0.203	0
LAMB3	0	0.857224	0.395	0.208	0
ITM2A	0	0.843215	0.225	0.046	0
ANOS1	0	0.833565	0.277	0.08	0
FHL2	0	0.826987	0.404	0.22	0
G0S2	0	0.822075	0.223	0.033	0
FLNA	0	0.816572	0.287	0.077	0
JAG2	0	0.802355	0.247	0.051	0
PTPRZ1	0	0.801067	0.488	0.344	0
PDGFA	0	0.759418	0.276	0.093	0
ALDH3A1	0	0.752604	0.831	0.696	0
SLC1A5	0	0.741411	0.451	0.336	0
TXNIP	0	0.737596	0.831	0.741	0
S100A2	0	0.73171	0.924	0.56	0
FLRT3	0	0.726407	0.241	0.081	0
EPB41L2	0	0.718181	0.247	0.092	0
ADIRF	0	0.717773	0.784	0.636	0
RASSF6	0	0.715382	0.404	0.264	0
TGFB2	0	0.712793	0.177	0.024	0
NPPC	0	0.712545	0.186	0.038	0
LFNG	0	0.709981	0.252	0.098	0
CLSTN1	0	0.699832	0.5	0.426	0
CSRP2	0	0.699461	0.491	0.358	0
NFIB	0	0.690074	0.551	0.494	0
IFITM2	0	0.68585	0.346	0.235	0
TPRG1	0	0.685112	0.185	0.038	0
TNC	0	0.684717	0.374	0.209	0
LAMB1	0	0.680509	0.228	0.063	0
MMP10	0	0.673937	0.395	0.211	0
CYR61	0	0.667518	0.192	0.088	0
TSLP	0	0.667475	0.195	0.037	0
SULT1E1	0	0.663055	0.217	0.08	0
LTBP4	0	0.662803	0.269	0.148	0
SPRY2	0	0.660043	0.217	0.075	0
F3	0	0.653081	0.863	0.775	0
SELM	0	0.643836	0.353	0.263	0
IGFBP7	0	0.641349	0.496	0.252	0
GSTO1	0	0.632362	0.377	0.311	0
BHLHE41	0	0.628076	0.194	0.085	0
EPHB6	0	0.627709	0.234	0.09	0
SNAI2	0	0.624004	0.184	0.033	0
COL7A1	0	0.622609	0.188	0.049	0
APOD	0	0.621978	0.243	0.148	0
GOLGA8A	0	0.620147	0.361	0.284	0
IL33	0	0.614121	0.401	0.295	0
GLUL	0	0.609635	0.792	0.766	0
PHLDA3	0	0.601135	0.311	0.192	0
CIRBP	0	0.59179	0.787	0.774	0
PTRF	0	0.584891	0.189	0.052	0
APP	0	0.584686	0.556	0.54	0
MYL9	0	0.584467	0.203	0.073	0
NR2F2	6.99925e-290	0.583144	0.382	0.341	1.66428e-285
IGFBP2	0	0.577402	0.704	0.673	0
TSC22D3	2.59759e-182	0.576763	0.368	0.342	6.17656e-178
THSD4	0	0.575962	0.138	0.035	0
ETS2	0	0.575447	0.491	0.411	0
C16orf74	0	0.572381	0.221	0.09	0
PNRC1	0	0.571581	0.633	0.628	0
FMO2	0	0.570975	0.469	0.382	0
LAMA3	0	0.569588	0.213	0.104	0
TMEM173	0	0.569316	0.298	0.225	0
SSPN	0	0.568098	0.205	0.113	0
DKK3	0	0.567779	0.15	0.013	0
ID1	1.73178e-256	0.566924	0.542	0.52	4.11783e-252
NUCKS1	0	0.561413	0.765	0.76	0
LTBP3	9.58998e-294	0.561114	0.274	0.2	2.2803e-289
RASSF8	0	0.558785	0.209	0.116	0
DSEL	0	0.558017	0.136	0.042	0
LGALS1	0	0.556216	0.219	0.078	0
MARVELD1	0	0.551003	0.153	0.028	0
FBLN1	0	0.547825	0.193	0.089	0
C12orf57	0	0.545792	0.729	0.714	0
SLC23A2	0	0.54374	0.185	0.088	0
ITGB4	6.23049e-278	0.538038	0.312	0.245	1.48149e-273
POU3F1	0	0.536757	0.155	0.047	0
FCGRT	0	0.53528	0.469	0.462	0
HSD17B2	0	0.534012	0.236	0.135	0
ZNF322	7.70246e-202	0.532155	0.292	0.246	1.83149e-197
CDC42EP3	5.38362e-205	0.531973	0.21	0.151	1.28012e-200
PLD3	2.2599e-167	0.526546	0.309	0.274	5.37359e-163
IFI27L2	1.0048e-257	0.524626	0.334	0.275	2.3892e-253
EGFR	0	0.522964	0.468	0.419	0
ATP1B3	0	0.521547	0.531	0.51	0
ASCL2	0	0.519104	0.23	0.135	0
ELN	0	0.516426	0.167	0.048	0
NTRK2	1.15113e-207	0.513629	0.235	0.171	2.73715e-203
FGFR3	0	0.512199	0.273	0.173	0
CENPC	2.80542e-188	0.511715	0.394	0.38	6.67072e-184
BEX2	9.03654e-216	0.510787	0.259	0.197	2.14871e-211
CD81	0	0.510302	0.83	0.802	0
NT5C	7.72043e-226	0.507319	0.424	0.411	1.83576e-221
TREM2	0	0.505594	0.119	0.007	0
RDX	1.74285e-189	0.5051	0.43	0.438	4.14416e-185
FERMT1	0	0.504773	0.192	0.104	0
SNCA	1.95877e-298	0.503834	0.41	0.364	4.65757e-294
TNS1	0	0.503768	0.215	0.128	0
TRMT112	6.28496e-249	0.503326	0.457	0.455	1.49444e-244
ARHGAP24	5.47381e-260	0.501367	0.265	0.196	1.30156e-255
RASSF8-AS1	0	0.500246	0.165	0.09	0
XPC	1.2652e-189	0.499658	0.265	0.214	3.00839e-185
ARID5B	6.37339e-164	0.498845	0.385	0.375	1.51547e-159
KHDRBS2	0	0.49752	0.135	0.028	0
CLDN1	6.99565e-241	0.487685	0.331	0.264	1.66342e-236
BMP7	0	0.486517	0.195	0.117	0
IL18	5.97234e-136	0.484543	0.338	0.315	1.4201e-131
SLC3A2	4.20636e-131	0.480185	0.353	0.343	1.00019e-126
SESN3	8.37379e-240	0.479956	0.207	0.138	1.99112e-235
RAB4A	3.49629e-170	0.478589	0.406	0.411	8.31348e-166
COL18A1	0	0.477445	0.128	0.021	0
ISLR	0	0.475892	0.126	0.028	0
GLTSCR2	0	0.474685	0.548	0.555	0
JUNB	0	0.474065	0.671	0.71	0
ZFYVE21	4.20145e-138	0.467701	0.35	0.338	9.99021e-134
LMO4	0	0.465405	0.783	0.774	0
FAT1	0	0.464749	0.158	0.084	0
PLP2	4.05214e-211	0.464032	0.38	0.342	9.63519e-207
TPM1	1.97127e-96	0.463636	0.323	0.316	4.68727e-92
NTF4	0	0.463417	0.132	0.031	0
PNISR	0	0.462947	0.675	0.704	0
C1R	0	0.459625	0.131	0.03	0
SEMA5A	2.32094e-200	0.45945	0.273	0.214	5.51872e-196
C9orf3	3.12264e-135	0.459026	0.326	0.298	7.425e-131
ZRANB2	7.67591e-115	0.457487	0.419	0.442	1.82518e-110
ADH7	3.54433e-217	0.457333	0.373	0.326	8.42771e-213
EPB41L4A-AS1	2.30306e-123	0.456867	0.392	0.393	5.47622e-119
C6orf48	3.76549e-120	0.456639	0.319	0.297	8.95358e-116
ZNF22	1.48266e-149	0.455119	0.23	0.183	3.52548e-145
BOC	0	0.455053	0.152	0.074	0
MPZL2	7.96819e-184	0.45445	0.427	0.425	1.89468e-179
CEBPD	1.0323e-173	0.451755	0.632	0.692	2.4546e-169
JUN	1.04893e-270	0.451194	0.752	0.812	2.49415e-266
LOXL4	0	0.450511	0.135	0.038	0
N4BP2L2	1.44813e-264	0.450008	0.558	0.6	3.44336e-260
HLF	2.86852e-218	0.449518	0.227	0.16	6.82076e-214
PLTP	1.24058e-263	0.448741	0.222	0.146	2.94984e-259
LTB4R	0	0.446361	0.162	0.072	0
TNS4	0	0.440528	0.172	0.095	0
TSHZ2	9.6209e-247	0.44001	0.571	0.608	2.28766e-242
CTGF	7.89541e-51	0.436939	0.14	0.113	1.87737e-46
PHGDH	1.69429e-151	0.436648	0.215	0.165	4.02869e-147
DLL1	0	0.434317	0.115	0.026	0
HIST1H4C	1.0878e-274	0.434049	0.465	0.439	2.58658e-270
DEK	1.78394e-246	0.430885	0.523	0.548	4.24186e-242
PLEKHH3	3.16993e-111	0.430693	0.248	0.212	7.53745e-107
NDN	1.71056e-196	0.430621	0.171	0.112	4.06738e-192
PLEKHA1	1.4245e-88	0.430319	0.264	0.244	3.38718e-84
RBBP8	2.79339e-60	0.429599	0.251	0.239	6.64213e-56
LUC7L3	9.57693e-211	0.428855	0.547	0.594	2.2772e-206
RIC3	4.01217e-66	0.427167	0.291	0.287	9.54013e-62
NGFRAP1	1.09537e-119	0.423172	0.277	0.239	2.60457e-115
SLC38A2	1.35343e-44	0.422304	0.361	0.389	3.21819e-40
FOS	0	0.421465	0.793	0.849	0
LRP1	1.20435e-268	0.418695	0.149	0.082	2.86371e-264
VSNL1	0	0.417596	0.133	0.04	0
EFEMP2	7.32569e-284	0.417308	0.16	0.09	1.7419e-279
IGFBP4	5.77397e-167	0.414814	0.196	0.14	1.37294e-162
PCDH7	2.98893e-72	0.412343	0.243	0.222	7.10707e-68
MEIS2	1.20311e-65	0.411509	0.4	0.439	2.86076e-61
SLC2A4RG	2.13914e-81	0.410674	0.278	0.259	5.08645e-77
SDPR	3.09756e-205	0.40815	0.185	0.122	7.36537e-201
ARL2	7.17733e-55	0.407225	0.244	0.233	1.70663e-50
IKBIP	8.61814e-265	0.405595	0.158	0.09	2.04922e-260
RAB34	1.80239e-76	0.404698	0.221	0.196	4.28572e-72
IGSF3	0	0.40404	0.148	0.074	0
AJUBA	0	0.401755	0.111	0.022	0
PLS3	4.95459e-69	0.401428	0.206	0.181	1.1781e-64
ARL4C	4.40832e-162	0.399478	0.224	0.168	1.04821e-157
CBR1	3.89993e-71	0.399384	0.397	0.434	9.27325e-67
PDPN	0	0.398904	0.117	0.016	0
FRMD4B	5.18158e-40	0.398213	0.224	0.216	1.23208e-35
RACK1	1.39113e-17	0.397497	0.151	0.139	3.30782e-13
SERPINE2	0	0.396365	0.12	0.022	0
LPAR6	7.2708e-76	0.393099	0.156	0.124	1.72885e-71
BLCAP	2.77528e-44	0.392606	0.242	0.235	6.59907e-40
CFH	1.71244e-64	0.392205	0.399	0.433	4.07183e-60
SON	0	0.391823	0.663	0.73	0
MXRA7	6.24621e-64	0.391515	0.246	0.232	1.48522e-59
RP11-398K22.12	0	0.390284	0.114	0.027	0
ITGA2	3.24718e-71	0.390133	0.313	0.304	7.72115e-67
LRIG3	1.31558e-75	0.39012	0.199	0.169	3.12818e-71
GOLGA8B	1.61925e-60	0.38992	0.198	0.173	3.85026e-56
PPFIBP1	3.70208e-48	0.389698	0.205	0.189	8.80281e-44
PSIP1	6.83137e-49	0.389586	0.334	0.35	1.62436e-44
HNRNPA1	0	0.389496	0.725	0.756	0
NRG2	0	0.389272	0.119	0.036	0
GAMT	3.15265e-203	0.388864	0.167	0.107	7.49637e-199
ISYNA1	2.00219e-118	0.388292	0.192	0.149	4.7608e-114
TAX1BP3	7.28301e-82	0.385193	0.222	0.193	1.73175e-77
ITGA3	3.02127e-112	0.38514	0.175	0.132	7.18398e-108
MPHOSPH8	7.4222e-49	0.384885	0.44	0.509	1.76485e-44
RNF165	0	0.384265	0.107	0.028	0
CTDSPL	1.11253e-38	0.383643	0.286	0.297	2.64538e-34
TMEM237	8.058e-149	0.383503	0.156	0.107	1.91603e-144
SERTAD4-AS1	2.73176e-85	0.3803	0.184	0.15	6.49558e-81
CDK6	5.86466e-50	0.380038	0.215	0.198	1.3945e-45
LAMA5	1.10056e-120	0.380017	0.178	0.133	2.61692e-116
FAM213A	4.97413e-71	0.379638	0.366	0.383	1.18275e-66
EFEMP1	3.0948e-110	0.379517	0.155	0.114	7.35883e-106
NTF3	0	0.379502	0.106	0.023	0
LDHB	0	0.379194	0.697	0.739	0
TFDP2	1.1783e-25	0.37818	0.323	0.357	2.80177e-21
USP31	3.7221e-165	0.377865	0.149	0.097	8.85042e-161
PHF3	1.96942e-39	0.376044	0.42	0.489	4.68289e-35
PTPRS	6.44616e-117	0.374525	0.154	0.109	1.53277e-112
NME3	9.9769e-41	0.374004	0.411	0.471	2.37231e-36
HOOK1	9.60967e-11	0.373615	0.266	0.298	2.28499e-06
BCL11A	1.4875e-94	0.372486	0.16	0.121	3.53698e-90
MED10	1.73255e-24	0.372388	0.273	0.29	4.11966e-20
EEF1D	0	0.372186	0.823	0.843	0
QTRT1	8.41611e-47	0.371133	0.167	0.146	2.00118e-42
MYL6B	1.75603e-52	0.370988	0.237	0.223	4.1755e-48
NDFIP2	1.14596e-13	0.370822	0.251	0.271	2.72487e-09
BEX4	3.07391e-29	0.370107	0.276	0.289	7.30914e-25
PDLIM1	8.09319e-248	0.370061	0.614	0.665	1.9244e-243
NCKAP5	0	0.369917	0.105	0.029	0
CCDC85B	9.56496e-42	0.369907	0.244	0.239	2.27436e-37
APPL1	1.66991e-20	0.36834	0.339	0.383	3.97071e-16
NCS1	6.4161e-308	0.367687	0.129	0.062	1.52562e-303
ANKRD11	1.40057e-40	0.366046	0.426	0.496	3.33029e-36
PURA	7.86889e-11	0.365122	0.338	0.398	1.87106e-06
MPP6	2.18778e-254	0.364317	0.143	0.079	5.2021e-250
ANKRD12	2.80456e-90	0.362386	0.502	0.574	6.66869e-86
RNPC3	7.49503e-08	0.362363	0.256	0.283	0.00178217
FBXO2	4.59705e-187	0.361432	0.162	0.105	1.09309e-182
PTPN14	4.06723e-283	0.36115	0.117	0.055	9.67106e-279
SEPT10	8.10685e-39	0.359379	0.21	0.199	1.92765e-34
XPA	5.14627e-15	0.358339	0.27	0.295	1.22368e-10
CWF19L2	1.18498e-19	0.358172	0.223	0.226	2.81765e-15
HS6ST1	1.28945e-111	0.354796	0.147	0.105	3.06605e-107
ID3	1.34109e-14	0.354722	0.182	0.178	3.18883e-10
NFKBIA	1.16778e-19	0.35352	0.37	0.415	2.77676e-15
BTF3	0	0.353421	0.855	0.873	0
PFDN5	0	0.352148	0.882	0.902	0
WNT2B	5.9467e-225	0.351916	0.118	0.062	1.41401e-220
HYKK	6.46127e-224	0.35145	0.13	0.072	1.53636e-219
FAM181B	0	0.350986	0.102	0.037	0
HMGB1	0	0.350888	0.912	0.916	0
TUSC1	4.75477e-62	0.350234	0.165	0.139	1.13059e-57
PNN	4.92037e-61	0.349795	0.491	0.569	1.16997e-56
TPM2	1.33497e-228	0.349606	0.128	0.069	3.1743e-224
CTSF	1.45073e-182	0.349484	0.128	0.076	3.44955e-178
H1FX	5.7493e-18	0.349324	0.346	0.386	1.36707e-13
NCOR2	2.2993e-23	0.348575	0.206	0.204	5.46727e-19
ARGLU1	2.24863e-240	0.348184	0.627	0.695	5.34679e-236
SLCO3A1	0	0.34804	0.102	0.042	0
SLITRK6	5.61119e-52	0.347339	0.158	0.134	1.33423e-47
FBL	1.94156e-27	0.346971	0.327	0.357	4.61664e-23
CTNNAL1	1.51374e-35	0.346328	0.259	0.258	3.59937e-31
HCFC1R1	1.95839e-40	0.343768	0.166	0.147	4.65666e-36
SPARCL1	6.58035e-25	0.343307	0.299	0.308	1.56467e-20
FAM161A	8.54682e-45	0.343292	0.155	0.133	2.03226e-40
NUAK1	1.58672e-72	0.340524	0.143	0.11	3.7729e-68
MAML2	1.24028e-22	0.340492	0.184	0.177	2.94914e-18
CLU	0	0.339603	0.619	0.549	0
YTHDC1	3.33896e-09	0.337779	0.353	0.419	7.93937e-05
RSL1D1	1.46475e-32	0.336978	0.416	0.481	3.48289e-28
ZC2HC1A	7.62863e-50	0.336798	0.221	0.202	1.81394e-45
SRSF5	1.17618e-65	0.336006	0.503	0.583	2.79671e-61
DDB2	2.47025e-58	0.335721	0.171	0.145	5.87377e-54
CBX1	8.92719e-13	0.335248	0.23	0.243	2.12271e-08
GOLIM4	1.70013e-31	0.335136	0.145	0.129	4.04258e-27
PIK3CD-AS2	3.57036e-258	0.334911	0.105	0.049	8.48959e-254
CNBP	1.25115e-70	0.334506	0.488	0.567	2.97498e-66
BST2	7.75586e-37	0.332477	0.409	0.456	1.84419e-32
AVPI1	1.96589e-12	0.33151	0.184	0.184	4.67448e-08
ZCCHC11	9.99312e-14	0.33125	0.239	0.251	2.37616e-09
TPBG	5.16537e-07	0.330461	0.202	0.215	0.0122822
LUZP1	1.25557e-10	0.330088	0.219	0.232	2.98549e-06
TSPAN4	3.48332e-159	0.329669	0.105	0.06	8.28264e-155
NFIX	1.9797e-12	0.329399	0.296	0.332	4.70734e-08
PKP1	2.50442e-282	0.329193	0.135	0.068	5.95501e-278
SPRED1	3.59362e-146	0.328648	0.12	0.074	8.54491e-142
EPS8	3.71655e-08	0.328372	0.234	0.256	0.000883722
S100A10	0	0.327704	0.612	0.568	0
RSL24D1	1.38185e-09	0.327639	0.375	0.446	3.28576e-05
TCEA1	5.30393e-29	0.326585	0.439	0.523	1.26117e-24
SIX3	3.59438e-15	0.325113	0.416	0.499	8.54672e-11
HSPG2	2.11648e-94	0.324831	0.143	0.105	5.03257e-90
SF1	1.62221e-13	0.324573	0.403	0.485	3.85729e-09
ERO1B	1.98237e-56	0.324533	0.139	0.112	4.71369e-52
KITLG	3.86443e-27	0.324526	0.203	0.195	9.18885e-23
HSPA2	6.96477e-17	0.324284	0.236	0.244	1.65608e-12
CKB	4.44169e-203	0.323032	0.409	0.358	1.05614e-198
PCP4L1	2.67947e-63	0.322805	0.215	0.187	6.37124e-59
ZNF608	1.57747e-46	0.322595	0.13	0.107	3.7509e-42
ESD	1.10966e-08	0.32185	0.292	0.329	0.000263854
FOSB	1.85023e-95	0.320716	0.609	0.682	4.39947e-91
TSPYL2	2.76765e-38	0.319718	0.136	0.116	6.58093e-34
C12orf65	4.91401e-08	0.31933	0.193	0.201	0.00116845
CHD9	1.95415e-11	0.318443	0.42	0.511	4.64659e-07
RGS12	2.02695e-18	0.31808	0.202	0.202	4.81969e-14
CIT	2.94853e-117	0.317655	0.116	0.075	7.01101e-113
EID1	4.53287e-266	0.317601	0.647	0.719	1.07783e-261
USP28	1.57996e-37	0.317437	0.188	0.173	3.75684e-33
PALMD	5.27088e-129	0.317184	0.131	0.086	1.25331e-124
KMT2E	7.66239e-15	0.316833	0.406	0.49	1.82196e-10
FAT2	7.77602e-77	0.316456	0.157	0.122	1.84898e-72
SULF2	3.56689e-65	0.315798	0.161	0.132	8.48136e-61
GNB2L1	0	0.315195	0.784	0.79	0
NPM1	0	0.315067	0.776	0.814	0
RP11-356J5.12	2.44109e-86	0.314468	0.206	0.167	5.80442e-82
YAP1	6.45243e-15	0.31446	0.168	0.166	1.53426e-10
IFI16	4.54898e-25	0.313772	0.462	0.551	1.08166e-20
SLC5A3	3.31147e-13	0.313551	0.159	0.155	7.87401e-09
SEPT7	1.45422e-65	0.313534	0.534	0.632	3.45785e-61
NACA	0	0.312895	0.955	0.953	0
HOMER3	2.72068e-118	0.312859	0.157	0.111	6.46924e-114
POLR1D	1.05761e-68	0.312835	0.48	0.548	2.51478e-64
ARHGAP23	7.47597e-56	0.312341	0.148	0.121	1.77764e-51
WASF2	6.32481e-67	0.311767	0.521	0.609	1.50391e-62
MUM1	2.88527e-08	0.311125	0.179	0.185	0.00068606
DMKN	1.55847e-26	0.310767	0.299	0.312	3.70572e-22
PITX1	2.00608e-56	0.31055	0.476	0.548	4.77005e-52
PMEPA1	3.71673e-79	0.308921	0.118	0.085	8.83765e-75
IL1RAP	3.11089e-100	0.30861	0.111	0.074	7.39708e-96
LAPTM4A	2.22471e-78	0.307137	0.571	0.67	5.28991e-74
PLXNA1	1.45111e-67	0.305498	0.117	0.087	3.45045e-63
KCNJ2	2.65378e-99	0.305305	0.104	0.069	6.31017e-95
CCNB1IP1	5.58063e-29	0.305231	0.184	0.172	1.32696e-24
STAT2	8.65279e-15	0.304802	0.156	0.151	2.05746e-10
DDX17	2.34148e-128	0.303862	0.613	0.699	5.56758e-124
H3F3B	0	0.303243	0.897	0.91	0
EIF1AX	2.56016e-33	0.302532	0.475	0.566	6.08754e-29
FKBP9	5.13714e-56	0.302387	0.122	0.095	1.22151e-51
SNRPD2	5.11231e-125	0.300486	0.586	0.667	1.21561e-120
SIX2	8.44174e-15	0.295964	0.162	0.158	2.00728e-10
ZFHX4	8.70461e-14	0.295788	0.14	0.134	2.06978e-09
RBM39	2.68686e-137	0.295012	0.597	0.689	6.38882e-133
SNHG8	2.11815e-153	0.294336	0.627	0.663	5.03655e-149
SRSF7	3.83187e-38	0.29389	0.495	0.584	9.11142e-34
TGFB1	5.0583e-202	0.292225	0.107	0.056	1.20276e-197
RAPGEF5	1.70734e-90	0.292048	0.109	0.075	4.05972e-86
HEY2	1.66375e-85	0.291648	0.118	0.083	3.95607e-81
BCL7A	9.1763e-18	0.291076	0.17	0.164	2.18194e-13
NFIC	6.66793e-18	0.290706	0.444	0.539	1.5855e-13
ARPC2	1.18511e-260	0.290467	0.665	0.729	2.81794e-256
FGFR2	1.47839e-51	0.290424	0.128	0.103	3.51531e-47
GYPC	2.00538e-29	0.290046	0.15	0.133	4.76839e-25
HIST2H2AC	1.94105e-26	0.289588	0.156	0.143	4.61543e-22
EIF3E	9.71616e-86	0.288726	0.575	0.667	2.31031e-81
TOMM20	2.76089e-76	0.288271	0.554	0.655	6.56484e-72
ANKRD29	1.15348e-94	0.285854	0.118	0.081	2.74274e-90
HP1BP3	2.27751e-08	0.285282	0.395	0.475	0.000541546
CACHD1	2.51993e-30	0.284212	0.126	0.109	5.99189e-26
CD44	3.85195e-23	0.282213	0.392	0.426	9.15916e-19
COL4A5	3.20561e-17	0.281517	0.159	0.151	7.6223e-13
C11orf58	4.36497e-42	0.281481	0.497	0.596	1.0379e-37
SH2D3A	8.29385e-16	0.280648	0.134	0.126	1.97211e-11
HSP90AB1	0	0.279484	0.858	0.886	0
SFN	1.67698e-142	0.279285	0.463	0.448	3.98752e-138
PAK1	1.06032e-06	0.279012	0.239	0.301	0.0252123
EIF3L	1.57458e-17	0.276683	0.435	0.519	3.74404e-13
GTF2I	1.58747e-13	0.27621	0.447	0.543	3.77468e-09
BASP1	5.20364e-158	0.275609	0.327	0.268	1.23732e-153
PHF1	1.80876e-11	0.274779	0.132	0.127	4.30086e-07
SERTAD4	8.21138e-26	0.273096	0.134	0.119	1.9525e-21
MALAT1	0	0.272872	0.999	0.997	0
NDUFA11	1.89907e-74	0.271183	0.562	0.662	4.51561e-70
TTC6	2.00407e-25	0.270461	0.117	0.102	4.76527e-21
TUBB	2.21402e-23	0.270157	0.372	0.413	5.2645e-19
PTGFRN	3.26054e-21	0.269593	0.134	0.122	7.7529e-17
CCDC51	9.59319e-43	0.269116	0.127	0.104	2.28107e-38
EDARADD	2.41251e-55	0.269062	0.122	0.095	5.73646e-51
PPP1R12B	2.04354e-43	0.266315	0.14	0.116	4.85913e-39
BLVRB	8.47584e-71	0.263079	0.555	0.646	2.01539e-66
ZFAS1	2.26056e-146	0.262931	0.662	0.739	5.37516e-142
RNF207	1.93932e-22	0.260331	0.123	0.109	4.61132e-18
DAB2IP	4.6683e-61	0.260185	0.105	0.078	1.11003e-56
COL4A6	1.59833e-123	0.259904	0.103	0.063	3.80051e-119
PBX1	1.86314e-06	0.259135	0.303	0.386	0.0443018
SMARCA2	2.69141e-16	0.258123	0.267	0.352	6.39963e-12
EGR1	8.21569e-19	0.258033	0.482	0.547	1.95353e-14
WDR36	2.23761e-09	0.255702	0.124	0.119	5.32058e-05
CHD6	2.46459e-13	0.254427	0.277	0.364	5.8603e-09
TIMP1	3.70035e-30	0.254159	0.432	0.478	8.79869e-26
RNMT	1.002e-13	0.253961	0.296	0.39	2.38255e-09
EIF3G	1.70558e-12	0.253924	0.467	0.578	4.05553e-08
TOMM7	5.56674e-226	0.253809	0.736	0.814	1.32366e-221
GPX4	0	0.253567	0.801	0.854	0
ARL5A	1.64393e-10	0.252415	0.252	0.324	3.90893e-06
PNRC2	5.44017e-13	0.252338	0.284	0.373	1.29356e-08
COMMD6	1.43676e-66	0.251896	0.589	0.695	3.41633e-62
SRSF1	2.68332e-08	0.251766	0.212	0.264	0.000638039
RBM26	8.61406e-19	0.25079	0.216	0.283	2.04825e-14
PABPC1	0	0.250159	0.785	0.83	0

## Sheet: cl_1_suprabasal
	p_val	avg_logFC	pct.1	pct.2	p_val_adj
SERPINB4	0	1.26831	0.749	0.376	0
MT1X	0	0.985921	0.952	0.787	0
S100A2	0	0.847182	0.89	0.576	0
CALML3	0	0.715568	0.27	0.07	0
HES1	0	0.665953	0.74	0.579	0
AQP3	0	0.62096	0.953	0.874	0
SFN	0	0.608264	0.633	0.409	0
SERPINB13	0	0.545148	0.284	0.099	0
NUPR1	0	0.541808	0.712	0.49	0
AKR1C3	0	0.499894	0.492	0.347	0
GPX2	0	0.494745	0.442	0.242	0
CD81	0	0.487138	0.89	0.789	0
HSPB1	0	0.47966	0.947	0.86	0
CD44	0	0.473313	0.534	0.392	0
CSRP2	0	0.462578	0.536	0.35	0
CCND1	0	0.459938	0.569	0.45	0
DAPL1	0	0.459922	0.458	0.325	0
MT2A	0	0.458355	0.752	0.634	0
ADAM28	0	0.455319	0.656	0.518	0
NTS	0	0.451498	0.532	0.42	0
HPGD	0	0.450181	0.551	0.381	0
KRT19	0	0.437808	0.993	0.975	0
TKT	0	0.436035	0.581	0.454	0
TACSTD2	0	0.4304	0.871	0.778	0
TNC	0	0.428543	0.362	0.215	0
BTG1	0	0.424574	0.809	0.712	0
KRT8	0	0.422888	0.917	0.828	0
CHCHD10	0	0.422882	0.743	0.615	0
SLC25A5	0	0.417158	0.787	0.674	0
SLC25A6	0	0.412157	0.843	0.747	0
GNB2L1	0	0.409609	0.835	0.778	0
PCP4L1	0	0.397709	0.333	0.16	0
CLCA4	0	0.396773	0.153	0.044	0
AKR1C2	0	0.396305	0.468	0.346	0
PTN	0	0.390304	0.496	0.387	0
EGFR	0	0.381611	0.559	0.398	0
NFE2L2	0	0.380268	0.74	0.638	0
EPAS1	0	0.37741	0.785	0.652	0
GAPDH	0	0.37368	0.956	0.909	0
UQCRH	0	0.371359	0.819	0.723	0
YBX3	0	0.368239	0.732	0.635	0
EEF1B2	0	0.365426	0.912	0.837	0
ARL4D	0	0.363371	0.48	0.345	0
RASSF9	0	0.357127	0.455	0.345	0
ID1	0	0.356004	0.622	0.501	0
EIF3K	0	0.355441	0.834	0.75	0
CD9	0	0.355105	0.948	0.902	0
TMPRSS11D	0	0.354701	0.223	0.093	0
ATP5G3	0	0.353919	0.673	0.583	0
CLDN1	0	0.353235	0.416	0.246	0
CLDN4	0	0.351109	0.613	0.525	0
RHOC	0	0.347741	0.64	0.529	0
SNHG8	0	0.345733	0.737	0.636	0
SH3BGRL3	0	0.343901	0.621	0.528	0
ARPC2	0	0.343251	0.787	0.699	0
POLR1D	0	0.33736	0.623	0.513	0
ZFAS1	0	0.334407	0.795	0.706	0
JUNB	0	0.332355	0.782	0.683	0
FOS	0	0.329892	0.903	0.822	0
CEBPD	0	0.32629	0.77	0.659	0
TXN	0	0.325667	0.917	0.825	0
MGST1	0	0.325097	0.799	0.665	0
ATP5D	0	0.323936	0.664	0.58	0
RBP1	0	0.323426	0.55	0.424	0
BTF3	0	0.319106	0.918	0.857	0
NACA	0	0.319021	0.98	0.947	0
PPIA	0	0.317556	0.871	0.795	0
ALDH2	0	0.317305	0.586	0.505	0
IER2	0	0.31727	0.78	0.702	0
S100A11	0	0.313547	0.987	0.966	0
SEMA4B	0	0.311438	0.273	0.164	0
COX4I1	0	0.309505	0.92	0.867	0
EGR1	0	0.305593	0.624	0.512	0
NRARP	0	0.304866	0.196	0.102	0
ENO1	0	0.304068	0.661	0.564	0
ATP5G2	0	0.300317	0.737	0.674	0
SPARCL1	0	0.297418	0.405	0.283	0
SERPINB5	0	0.29619	0.181	0.076	0
SEMA5A	0	0.29135	0.331	0.202	0
TMEM40	0	0.290338	0.174	0.076	0
KRT18	0	0.285576	0.889	0.825	0
KRT5	0	0.284271	0.738	0.408	0
LAYN	0	0.284227	0.278	0.172	0
COX7B	0	0.278239	0.771	0.701	0
HNRNPA1	0	0.278116	0.802	0.737	0
ANXA2	0	0.277426	0.937	0.875	0
APRT	0	0.27431	0.707	0.635	0
UBA52	0	0.27258	0.963	0.926	0
PLP2	0	0.270814	0.45	0.326	0
JAG1	0	0.270574	0.275	0.169	0
FAU	0	0.269198	0.973	0.94	0
PABPC1	0	0.265507	0.861	0.811	0
UQCRB	0	0.265487	0.85	0.791	0
ARL4C	0	0.261929	0.283	0.156	0
MPZL2	0	0.261816	0.516	0.404	0
SNRPD2	0	0.259756	0.713	0.636	0
TPI1	0	0.258632	0.764	0.69	0
TPT1	0	0.256679	0.999	0.992	0
COX5B	0	0.254936	0.866	0.805	0
NOTCH1	0	0.25418	0.149	0.054	0
EIF3E	0	0.25356	0.706	0.634	0
PVRL1	0	0.251108	0.219	0.117	0
CTSD	0	0.250629	0.736	0.68	0
AQP5	3.0173e-306	0.253895	0.792	0.705	7.17454e-302
RP11-356J5.12	4.49328e-306	0.314036	0.256	0.156	1.06841e-301
ARL4A	1.51644e-304	0.252727	0.684	0.614	3.6058e-300
EMP2	2.08593e-299	0.284404	0.53	0.439	4.95992e-295
EPHX1	1.59396e-298	0.26724	0.654	0.57	3.79012e-294
CCL26	1.36659e-297	0.561679	0.196	0.108	3.24948e-293
S100A16	2.73656e-289	0.267228	0.617	0.516	6.507e-285
MTSS1	1.29727e-288	0.260565	0.38	0.276	3.08464e-284
CLEC2B	6.03578e-287	0.313641	0.348	0.239	1.43519e-282
C19orf33	3.9095e-277	0.314765	0.652	0.576	9.296e-273
PPA1	1.1604e-254	0.251792	0.631	0.563	2.75921e-250
GPX1	6.12609e-250	0.260554	0.661	0.596	1.45666e-245
SLC9A3R1	9.30978e-249	0.258304	0.597	0.527	2.21368e-244
HBEGF	1.02445e-245	0.267382	0.15	0.08	2.43593e-241
SYTL1	3.58837e-240	0.257865	0.422	0.333	8.53243e-236
DSP	2.19256e-221	0.252249	0.616	0.557	5.21348e-217
ITGA2	5.59018e-221	0.264845	0.379	0.288	1.32923e-216
SNHG19	2.43962e-216	0.291606	0.303	0.217	5.80092e-212
CYC1	1.71066e-213	0.264272	0.445	0.367	4.06761e-209
FAM3B	3.49428e-198	0.258283	0.449	0.375	8.30871e-194
FAM107A	5.85402e-196	0.259588	0.44	0.359	1.39197e-191
IGFBP3	5.42267e-192	0.397565	0.319	0.23	1.2894e-187
CTD-3252C9.4	3.15473e-186	0.271734	0.279	0.2	7.50132e-182
ATP5G1	1.11903e-183	0.277292	0.523	0.461	2.66082e-179
ACAP2	1.25999e-182	0.255797	0.449	0.382	2.996e-178
HNMT	3.65558e-182	0.261027	0.299	0.221	8.69225e-178
S100A10	3.0362e-165	0.253855	0.636	0.564	7.21948e-161
HSPA1B	1.16587e-144	0.279524	0.425	0.36	2.77221e-140
ARRDC3	3.86304e-135	0.253696	0.3	0.238	9.18553e-131
IVNS1ABP	2.41356e-131	0.272455	0.403	0.349	5.73896e-127
POSTN	5.52545e-121	0.575549	0.321	0.264	1.31384e-116
PTHLH	6.21148e-113	0.354442	0.232	0.172	1.47697e-108
CXCL1	4.45667e-12	0.396711	0.2	0.185	1.05971e-07

## Sheet: cl_2_early secretory
	p_val	avg_logFC	pct.1	pct.2	p_val_adj
SERPINB3	0	0.776733	0.991	0.891	0
S100A4	0	0.586734	0.795	0.628	0
MT3	0	0.558615	0.43	0.281	0
KRT7	0	0.546467	0.783	0.562	0
FAM3D	0	0.496614	0.634	0.414	0
CXCL17	0	0.487224	0.87	0.687	0
ADH1C	0	0.482886	0.718	0.572	0
SORD	0	0.441457	0.571	0.421	0
TNFSF10	0	0.418531	0.754	0.615	0
SLC5A8	0	0.412548	0.507	0.335	0
ELF3	0	0.410233	0.869	0.761	0
CLDN7	0	0.407412	0.773	0.613	0
S100A6	0	0.389876	0.996	0.992	0
S100A13	0	0.389102	0.68	0.562	0
UPK1B	0	0.388789	0.283	0.164	0
CRACR2B	0	0.378097	0.46	0.315	0
HSPB1	0	0.375842	0.937	0.867	0
CYP2B6	0	0.374418	0.324	0.187	0
KRT8	0	0.358988	0.894	0.837	0
MGST1	0	0.355521	0.804	0.672	0
UGT2A1	0	0.354896	0.641	0.508	0
CYB5A	0	0.354212	0.684	0.57	0
TMSB10	0	0.348394	0.926	0.87	0
ANXA1	0	0.345191	0.926	0.874	0
LGALS3	0	0.334487	0.915	0.847	0
ELF5	0	0.330561	0.355	0.231	0
CLINT1	0	0.328484	0.69	0.599	0
MDK	0	0.325019	0.774	0.682	0
TXN	0	0.323953	0.909	0.832	0
ATP1B1	0	0.309905	0.788	0.722	0
WFDC2	0	0.308728	0.987	0.942	0
TMSB4X	0	0.304936	0.87	0.802	0
ALDH1A1	0	0.283823	0.845	0.797	0
CSTB	0	0.268103	0.858	0.803	0
KRT18	0	0.266863	0.865	0.833	0
SELENBP1	6.30848e-304	0.334035	0.6	0.482	1.50003e-299
TMEM213	7.61116e-300	0.432456	0.451	0.32	1.80978e-295
GABRP	2.29289e-293	0.319723	0.456	0.323	5.45203e-289
ALCAM	5.05351e-292	0.270131	0.704	0.593	1.20162e-287
FAM107A	7.67465e-272	0.322953	0.485	0.356	1.82488e-267
RHOV	4.10137e-269	0.334256	0.403	0.278	9.75223e-265
GCHFR	3.01357e-267	0.337669	0.578	0.462	7.16566e-263
NOS2	9.1759e-266	0.38746	0.493	0.373	2.18185e-261
KLF5	7.76227e-252	0.2698	0.699	0.62	1.84571e-247
TMEM238	1.88503e-244	0.299861	0.614	0.504	4.48223e-240
FABP5	2.39074e-244	0.366371	0.632	0.533	5.68471e-240
HEBP2	2.8439e-240	0.262894	0.725	0.65	6.76223e-236
RBP1	2.53896e-228	0.336039	0.541	0.433	6.03715e-224
EPAS1	2.4169e-227	0.257402	0.754	0.664	5.7469e-223
SMAP1	4.87012e-227	0.293053	0.524	0.415	1.15802e-222
CD36	1.54517e-221	0.265109	0.221	0.131	3.67411e-217
NET1	8.9255e-217	0.292224	0.422	0.314	2.12231e-212
C8orf4	4.65128e-201	0.29793	0.315	0.213	1.10598e-196
CLDN4	1.70027e-197	0.297979	0.619	0.529	4.04291e-193
AKR1C2	1.77918e-196	0.309946	0.463	0.354	4.23053e-192
AKR1A1	4.06881e-195	0.256006	0.678	0.606	9.67482e-191
S100A14	2.93785e-192	0.252343	0.587	0.475	6.98561e-188
CFD	1.12956e-191	0.35872	0.413	0.309	2.68587e-187
LAMTOR5	1.1368e-190	0.264918	0.685	0.626	2.70308e-186
ABRACL	5.61255e-185	0.267561	0.413	0.317	1.33455e-180
LRRC26	1.07594e-176	0.27315	0.194	0.119	2.55838e-172
GSN	2.75935e-174	0.423376	0.667	0.61	6.56118e-170
TM7SF2	1.31751e-159	0.263779	0.371	0.283	3.13277e-155
PTN	5.6385e-158	0.290523	0.486	0.395	1.34072e-153
COLCA1	9.10794e-154	0.260781	0.401	0.307	2.16569e-149
AKR1C3	5.15463e-153	0.250464	0.455	0.361	1.22567e-148
GDF15	3.28807e-144	0.456096	0.256	0.178	7.81838e-140
IGFBP5	2.18613e-131	0.426114	0.5	0.43	5.19818e-127
SLC6A14	2.28298e-75	0.346035	0.325	0.271	5.42846e-71
CST1	1.26078e-32	0.644377	0.262	0.243	2.99787e-28

## Sheet: cl_3_secretory
	p_val	avg_logFC	pct.1	pct.2	p_val_adj
SCGB1A1	0	2.55467	0.912	0.605	0
BPIFA1	0	1.65909	0.546	0.308	0
LYPD2	0	1.15882	0.862	0.482	0
SLPI	0	1.03417	0.998	0.972	0
MUC5B	0	1.01428	0.333	0.115	0
SCGB3A1	0	0.972533	0.49	0.231	0
VMO1	0	0.873517	0.944	0.687	0
CFD	0	0.833955	0.617	0.294	0
WFDC2	0	0.817202	0.994	0.944	0
RARRES1	0	0.784078	0.619	0.273	0
PIGR	0	0.752773	0.886	0.501	0
TMEM213	0	0.736794	0.679	0.304	0
CYP2A13	0	0.735482	0.451	0.165	0
CXCL17	0	0.696261	0.95	0.688	0
BPIFB1	0	0.690736	0.835	0.523	0
SERPINB3	0	0.675947	0.997	0.895	0
MT1G	0	0.646608	0.465	0.223	0
LCN2	0	0.645364	0.852	0.529	0
MSLN	0	0.634614	0.589	0.253	0
CP	0	0.620585	0.821	0.477	0
MMP10	0	0.603279	0.394	0.234	0
PI3	0	0.584766	0.592	0.247	0
STEAP4	0	0.570265	0.438	0.156	0
FAM3D	0	0.542323	0.776	0.411	0
S100A4	0	0.540791	0.866	0.63	0
CYP2F1	0	0.525693	0.359	0.18	0
NTS	0	0.514407	0.589	0.427	0
HLA-DRA	0	0.47556	0.585	0.339	0
SEC14L3	0	0.474349	0.232	0.073	0
MT3	0	0.470683	0.554	0.276	0
CYP2J2	0	0.45834	0.429	0.182	0
SORD	0	0.458241	0.702	0.416	0
CYP2B6	0	0.455816	0.45	0.181	0
XBP1	0	0.451831	0.855	0.612	0
IGFBP5	0	0.447161	0.635	0.42	0
CST3	0	0.430949	0.927	0.76	0
C3	0	0.412329	0.419	0.176	0
NOS2	0	0.396259	0.602	0.369	0
SELENBP1	0	0.386277	0.732	0.475	0
ADH1C	0	0.385834	0.808	0.57	0
CRYM	0	0.382299	0.399	0.188	0
CYB5A	0	0.381749	0.796	0.564	0
TM7SF2	0	0.380912	0.508	0.274	0
KRT4	0	0.375949	0.254	0.099	0
HEY1	0	0.3743	0.512	0.274	0
S100P	0	0.371393	0.65	0.42	0
RHOV	0	0.368114	0.526	0.272	0
RIMS1	0	0.358119	0.472	0.229	0
HLA-DRB1	0	0.349542	0.408	0.218	0
POR	0	0.349522	0.808	0.581	0
CRACR2B	0	0.349463	0.572	0.311	0
SLC9A3R2	0	0.34598	0.47	0.25	0
ALCAM	0	0.338651	0.826	0.587	0
PART1	0	0.335615	0.304	0.127	0
CD74	0	0.335317	0.671	0.469	0
GABRP	0	0.329707	0.57	0.319	0
CHP2	0	0.325707	0.274	0.111	0
UGT2A1	0	0.324298	0.727	0.506	0
MUC1	0	0.317703	0.753	0.485	0
AGR2	0	0.31239	0.973	0.888	0
PTGFR	0	0.30586	0.259	0.09	0
MUC16	0	0.303466	0.623	0.373	0
KRT7	0	0.301479	0.842	0.568	0
LY6E	0	0.300665	0.832	0.647	0
SLC31A1	0	0.295731	0.597	0.355	0
GCHFR	0	0.287753	0.679	0.458	0
ELF3	0	0.285407	0.925	0.761	0
SLC35D2	0	0.282955	0.42	0.226	0
FAM129A	0	0.279242	0.546	0.332	0
SLC5A8	0	0.278177	0.554	0.339	0
AKR1C1	0	0.277958	0.563	0.335	0
SULT2B1	0	0.277414	0.396	0.206	0
MGST1	0	0.270334	0.874	0.672	0
ADAM28	0	0.268792	0.747	0.524	0
KIAA1324	0	0.266583	0.504	0.288	0
CLDN7	0	0.265436	0.845	0.614	0
C16orf89	0	0.265028	0.235	0.083	0
MDK	0	0.263706	0.859	0.679	0
CLINT1	0	0.261329	0.786	0.594	0
HES4	0	0.260559	0.577	0.336	0
HLA-DMA	0	0.256192	0.328	0.172	0
FUT2	0	0.2535	0.438	0.247	0
ENTPD5	0	0.253412	0.322	0.167	0
TSPAN8	0	0.252639	0.452	0.207	0
PRKAR2B	0	0.250836	0.37	0.198	0
TMEM238	0	0.250717	0.716	0.5	0
LYNX1	1.18869e-268	0.313973	0.207	0.097	2.82646e-264
CD55	2.94459e-244	0.283648	0.666	0.476	7.00164e-240
SLC26A2	2.7562e-239	0.362485	0.549	0.384	6.5537e-235
MT1E	2.00817e-235	0.281302	0.675	0.506	4.77504e-231
RDH10	1.10439e-230	0.312998	0.435	0.282	2.62603e-226
IGFBP3	8.71307e-141	0.479842	0.338	0.238	2.07179e-136
HLA-DRB5	3.52803e-120	0.28057	0.167	0.096	8.38896e-116
AKAP12	3.99814e-23	0.318734	0.124	0.096	9.50677e-19
CST1	1.78084e-14	0.523301	0.267	0.243	4.23447e-10

## Sheet: cl_4_secretory
	p_val	avg_logFC	pct.1	pct.2	p_val_adj
MSMB	0	2.04633	0.967	0.487	0
BPIFA1	0	1.81635	0.584	0.312	0
SCGB1A1	0	1.71151	0.853	0.618	0
SCGB3A1	0	1.70674	0.597	0.231	0
LYPD2	0	1.45666	0.948	0.488	0
BPIFB1	0	1.35966	0.957	0.524	0
MUC5B	0	1.33497	0.446	0.114	0
WFDC2	0	1.1948	0.997	0.945	0
VMO1	0	1.18122	0.973	0.693	0
LCN2	0	1.16142	0.913	0.534	0
SLPI	0	1.12433	0.998	0.973	0
MSLN	0	1.0009	0.746	0.252	0
PIGR	0	0.990614	0.949	0.508	0
PI3	0	0.982655	0.744	0.246	0
RARRES1	0	0.974608	0.715	0.276	0
S100P	0	0.934961	0.835	0.414	0
MUC5AC	0	0.890496	0.7	0.315	0
TSPAN8	0	0.885467	0.718	0.197	0
TFF3	0	0.847228	0.812	0.535	0
CYP2F1	0	0.84648	0.501	0.175	0
PSCA	0	0.784998	0.707	0.293	0
FAM3D	0	0.766256	0.858	0.416	0
CP	0	0.758459	0.881	0.483	0
CFD	0	0.756762	0.63	0.303	0
CYP2A13	0	0.74502	0.495	0.171	0
CXCL17	0	0.737125	0.962	0.695	0
STEAP4	0	0.718806	0.567	0.156	0
CST3	0	0.711573	0.962	0.762	0
S100A4	0	0.706218	0.901	0.634	0
CRYM	0	0.696691	0.579	0.182	0
MMP10	0	0.690489	0.487	0.233	0
AGR2	0	0.685753	0.985	0.89	0
VSIG2	0	0.644287	0.646	0.234	0
MT1G	0	0.628828	0.485	0.229	0
XBP1	0	0.624007	0.899	0.616	0
TMEM213	0	0.572861	0.676	0.315	0
TSPAN1	0	0.526458	0.935	0.616	0
SLC9A3R2	0	0.516227	0.593	0.249	0
LYZ	0	0.508445	0.507	0.166	0
ADH1C	0	0.507979	0.853	0.574	0
CD55	0	0.495136	0.767	0.475	0
RDH10	0	0.489551	0.57	0.277	0
SERPINB11	0	0.463588	0.369	0.129	0
FBP1	0	0.460873	0.407	0.14	0
SERPINB3	0	0.458509	0.995	0.899	0
SLC26A2	0	0.456945	0.648	0.383	0
MUC1	0	0.455739	0.806	0.489	0
HLA-DRA	0	0.447063	0.596	0.345	0
MUC16	0	0.43982	0.737	0.372	0
SLC31A1	0	0.438916	0.688	0.356	0
NUCB2	0	0.430798	0.884	0.554	0
SORD	0	0.430204	0.721	0.423	0
FER1L6	0	0.43018	0.439	0.148	0
FAM129A	0	0.414259	0.65	0.331	0
TGM2	0	0.410839	0.361	0.128	0
C3	0	0.409242	0.433	0.182	0
TUBB2A	0	0.405953	0.535	0.25	0
RIMS1	0	0.403825	0.542	0.231	0
STARD10	0	0.400151	0.72	0.418	0
SCGB2A1	0	0.399554	0.559	0.214	0
CDC42EP5	0	0.398452	0.67	0.353	0
CYP2J2	0	0.396897	0.459	0.187	0
PRSS23	0	0.391598	0.945	0.818	0
S100A13	0	0.391336	0.842	0.561	0
CEACAM6	0	0.388857	0.363	0.126	0
KIAA1324	0	0.382041	0.595	0.288	0
AKR1C1	0	0.379163	0.626	0.338	0
CREB3L1	0	0.377978	0.494	0.209	0
S100A14	0	0.373817	0.771	0.471	0
ZG16B	0	0.372178	0.478	0.218	0
UPK1B	0	0.371995	0.371	0.168	0
CYB5A	0	0.367416	0.826	0.569	0
S100A6	0	0.366806	0.997	0.992	0
DHRS9	0	0.364296	0.56	0.26	0
C16orf89	0	0.362011	0.296	0.084	0
LYNX1	0	0.360475	0.246	0.097	0
KLK11	0	0.349189	0.574	0.34	0
SSR4	0	0.349	0.901	0.702	0
HLA-DRB1	0	0.34251	0.437	0.221	0
PTGFR	0	0.339936	0.311	0.092	0
LY6E	0	0.334888	0.871	0.65	0
MLPH	0	0.333124	0.446	0.181	0
PLA2G10	0	0.331846	0.433	0.183	0
KRT7	0	0.331482	0.878	0.573	0
CYP2B6	0	0.331273	0.447	0.189	0
TCEA3	0	0.330638	0.567	0.28	0
LGALS3	0	0.330179	0.971	0.849	0
POR	0	0.31857	0.825	0.587	0
CRACR2B	0	0.316655	0.617	0.316	0
MED24	0	0.314292	0.399	0.202	0
TMSB4X	0	0.31224	0.952	0.802	0
SPDEF	0	0.310592	0.349	0.149	0
HEY1	0	0.309475	0.534	0.279	0
ALCAM	0	0.308686	0.844	0.593	0
TM7SF2	0	0.300126	0.533	0.279	0
TSPAN13	0	0.299845	0.692	0.437	0
CYBA	0	0.298419	0.871	0.675	0
SELENBP1	0	0.29703	0.755	0.481	0
CLDN10	0	0.296016	0.407	0.209	0
REEP3	0	0.291937	0.561	0.294	0
TNFSF10	0	0.291061	0.854	0.62	0
ST6GALNAC1	0	0.286818	0.702	0.446	0
RAB37	0	0.28326	0.242	0.058	0
ATP12A	0	0.281785	0.264	0.099	0
C15orf48	0	0.279794	0.263	0.11	0
ASAH1	0	0.279677	0.719	0.464	0
NPDC1	0	0.279594	0.309	0.119	0
NPW	0	0.279189	0.183	0.045	0
RABAC1	0	0.275392	0.731	0.482	0
CHP2	0	0.27122	0.297	0.114	0
ERN2	0	0.270519	0.476	0.219	0
LINC01207	0	0.270243	0.314	0.132	0
MB	0	0.265454	0.424	0.187	0
CD63	0	0.263609	0.966	0.893	0
LRRC26	0	0.258311	0.305	0.117	0
CCNO	0	0.257594	0.493	0.232	0
PART1	0	0.25705	0.313	0.132	0
LAMTOR5	2.00147e-305	0.27715	0.834	0.621	4.7591e-301
CXCL1	3.1886e-294	0.309515	0.352	0.176	7.58186e-290
CD74	3.74171e-294	0.35997	0.703	0.473	8.89705e-290
CLDN7	1.47427e-279	0.253513	0.87	0.619	3.50552e-275
MT1F	1.68523e-277	0.255092	0.405	0.217	4.00713e-273
AQP5	1.19305e-276	0.256959	0.898	0.709	2.83683e-272
ISG20	8.83455e-255	0.255158	0.45	0.258	2.10068e-250
C8orf4	2.87948e-219	0.253635	0.383	0.216	6.84682e-215
CEACAM5	9.50154e-208	0.330597	0.268	0.136	2.25928e-203
IFI27	2.65661e-202	0.309649	0.758	0.564	6.31689e-198
NTS	3.83377e-202	0.358585	0.597	0.431	9.11595e-198
CXCL8	3.8861e-183	0.292637	0.156	0.066	9.24037e-179
HLA-DPA1	1.5012e-180	0.262278	0.246	0.127	3.56956e-176
LY6D	1.40615e-141	0.261796	0.188	0.095	3.34354e-137
CXCL3	3.8292e-102	0.269253	0.12	0.057	9.10508e-98
HLA-DRB5	1.2375e-89	0.274205	0.17	0.098	2.94253e-85
AKAP12	1.5062e-46	0.392322	0.145	0.095	3.58144e-42

## Sheet: cl_5_goblet
	p_val	avg_logFC	pct.1	pct.2	p_val_adj
MUC5AC	0	3.09091	0.958	0.3	0
TFF3	0	2.73432	0.959	0.527	0
MSMB	0	2.44255	0.825	0.498	0
BPIFB1	0	2.09088	0.973	0.526	0
FCGBP	0	1.68284	0.395	0.066	0
TFF1	0	1.64511	0.385	0.024	0
LYZ	0	1.60884	0.752	0.153	0
CST1	0	1.57048	0.439	0.233	0
CEACAM5	0	1.5495	0.585	0.117	0
S100P	0	1.41515	0.896	0.412	0
TSPAN8	0	1.41204	0.758	0.197	0
PIGR	0	1.38832	0.943	0.511	0
CDC42EP5	0	1.19725	0.771	0.348	0
GSN	0	1.16774	0.879	0.602	0
VSIG2	0	1.15845	0.746	0.23	0
SLC6A14	0	1.03409	0.58	0.26	0
AGR2	0	1.03403	0.96	0.892	0
LCN2	0	1.03216	0.836	0.541	0
SERPINB11	0	1.0027	0.547	0.119	0
RP1-122P22.4	0	0.997031	0.487	0.152	0
SPDEF	0	0.964031	0.549	0.137	0
NEAT1	0	0.956695	0.938	0.852	0
MSLN	0	0.900675	0.685	0.258	0
MUC5B	0	0.887744	0.3	0.124	0
XBP1	0	0.872626	0.885	0.619	0
SLC31A1	0	0.860921	0.745	0.354	0
RDH10	0	0.848529	0.699	0.271	0
WFDC2	0	0.843363	0.991	0.946	0
CREB3L1	0	0.835539	0.634	0.201	0
SYTL2	0	0.803167	0.516	0.19	0
DNAJC10	0	0.800388	0.655	0.288	0
SLC12A2	0	0.77548	0.689	0.327	0
TSPAN1	0	0.769882	0.91	0.62	0
SLC26A2	0	0.764294	0.723	0.379	0
PSCA	0	0.760148	0.681	0.297	0
MLPH	0	0.75953	0.6	0.173	0
CD55	0	0.737885	0.778	0.475	0
TGM2	0	0.734668	0.496	0.12	0
LYPD2	0	0.733799	0.848	0.496	0
CYP2F1	0	0.719567	0.506	0.177	0
KLK11	0	0.715433	0.649	0.337	0
PI3	0	0.714789	0.636	0.256	0
NPDC1	0	0.703225	0.497	0.108	0
CRYM	0	0.690767	0.54	0.187	0
NPW	0	0.690525	0.222	0.043	0
CST3	0	0.686117	0.9	0.767	0
GALNT7	0	0.68391	0.584	0.207	0
TSPAN13	0	0.67115	0.736	0.436	0
FER1L6	0	0.667598	0.515	0.145	0
MUC1	0	0.666157	0.798	0.491	0
SMIM14	0	0.657853	0.697	0.36	0
DHRS9	0	0.655137	0.649	0.256	0
ADRA2A	0	0.653367	0.263	0.012	0
ABHD2	0	0.648565	0.558	0.247	0
CEACAM6	0	0.647186	0.434	0.123	0
GALE	0	0.629492	0.587	0.222	0
FAM129A	0	0.620746	0.682	0.331	0
VMO1	0	0.616706	0.921	0.698	0
MUC16	0	0.613098	0.752	0.373	0
GFPT1	0	0.611612	0.527	0.213	0
ST6GAL1	0	0.610116	0.467	0.19	0
KCNE3	0	0.599019	0.544	0.214	0
SLC9A3R2	0	0.599014	0.602	0.25	0
RRBP1	0	0.594792	0.777	0.507	0
CD36	0	0.590899	0.379	0.129	0
CTSC	0	0.58959	0.759	0.513	0
TSPAN3	0	0.583109	0.753	0.488	0
ATP12A	0	0.576459	0.342	0.095	0
FAM3D	0	0.573421	0.78	0.423	0
BCAS1	0	0.570261	0.47	0.146	0
FAM114A1	0	0.569492	0.618	0.28	0
MIA3	0	0.548936	0.6	0.311	0
EDEM3	0	0.546533	0.427	0.13	0
FAM83D	0	0.545615	0.373	0.076	0
UGCG	0	0.540805	0.578	0.273	0
FOXA3	0	0.536721	0.32	0.034	0
ERN2	0	0.533317	0.536	0.217	0
KIAA1324	0	0.532998	0.63	0.287	0
ABLIM1	0	0.532518	0.593	0.268	0
ZG16B	0	0.531774	0.538	0.215	0
UPK1B	0	0.530738	0.405	0.167	0
HES4	0	0.530613	0.674	0.338	0
SCGB2A1	0	0.529125	0.573	0.215	0
CXCL17	0	0.528222	0.908	0.7	0
STARD10	0	0.527183	0.717	0.419	0
ITLN1	0	0.515082	0.17	0.034	0
ALCAM	0	0.494934	0.848	0.594	0
RABAC1	0	0.489338	0.734	0.483	0
HDLBP	0	0.48756	0.719	0.479	0
TUBB2A	0	0.484164	0.552	0.251	0
SCIN	0	0.483897	0.567	0.267	0
SERPINA1	0	0.48207	0.268	0.03	0
TCEA3	0	0.480766	0.591	0.28	0
RIMS1	0	0.478961	0.517	0.234	0
S100A14	0	0.47762	0.76	0.473	0
SLC44A4	0	0.475197	0.619	0.288	0
TCN1	0	0.472053	0.325	0.084	0
KDELR2	0	0.467299	0.647	0.357	0
ARFGEF3	0	0.463978	0.529	0.238	0
ACSL3	0	0.462856	0.594	0.317	0
TM9SF3	0	0.462379	0.776	0.539	0
STEAP4	0	0.457882	0.387	0.169	0
TIMP1	0	0.456249	0.7	0.454	0
SLC16A9	0	0.454926	0.44	0.171	0
TTC3	0	0.453897	0.721	0.473	0
KDELR3	0	0.447957	0.312	0.05	0
BACE2	0	0.447473	0.569	0.266	0
GALNT12	0	0.443754	0.433	0.153	0
SERPINB2	0	0.441611	0.17	0.04	0
GALNT3	0	0.440056	0.464	0.195	0
CP	0	0.439844	0.751	0.493	0
CLDN10	0	0.435274	0.485	0.205	0
SORL1	0	0.430911	0.628	0.354	0
CAPN8	0	0.426473	0.281	0.052	0
GALNT5	0	0.425972	0.411	0.136	0
ANG	0	0.424968	0.335	0.075	0
RAB11FIP1	0	0.421995	0.626	0.386	0
SEC31A	0	0.419709	0.625	0.345	0
C8orf4	0	0.418574	0.43	0.214	0
MED24	0	0.415299	0.443	0.2	0
EPS8L1	0	0.413718	0.438	0.17	0
PRR15	0	0.413467	0.529	0.265	0
TMEM263	0	0.412403	0.415	0.144	0
KIF5B	0	0.409909	0.727	0.526	0
SLC26A4	0	0.405394	0.194	0.062	0
ISG20	0	0.404877	0.518	0.255	0
MAL2	0	0.403034	0.595	0.323	0
JTB	0	0.402729	0.729	0.519	0
NR4A1	0	0.402662	0.525	0.296	0
ST6GALNAC1	0	0.401933	0.711	0.447	0
FUT6	0	0.401608	0.327	0.087	0
GNE	0	0.401146	0.348	0.116	0
LINC01207	0	0.401087	0.384	0.128	0
KLF2	0	0.395035	0.428	0.211	0
PDXDC1	0	0.394877	0.589	0.323	0
UAP1	0	0.394291	0.583	0.335	0
SEL1L3	0	0.394058	0.382	0.128	0
TNFSF10	0	0.393032	0.818	0.623	0
ALPL	0	0.391523	0.253	0.044	0
MAGED1	0	0.388477	0.478	0.195	0
CREB3L4	0	0.3857	0.348	0.096	0
ARF4	0	0.38495	0.645	0.41	0
KCNK6	0	0.384719	0.336	0.111	0
B4GALT4	0	0.384213	0.519	0.284	0
ELOVL5	0	0.382017	0.485	0.245	0
SLC39A8	0	0.378055	0.312	0.077	0
PTGFR	0	0.375616	0.28	0.095	0
NKX3-1	0	0.375514	0.255	0.081	0
FETUB	0	0.375198	0.212	0.045	0
IBTK	0	0.374023	0.468	0.21	0
AZGP1	0	0.372884	0.197	0.028	0
SLC39A7	0	0.37243	0.496	0.226	0
QSOX1	0	0.371859	0.456	0.192	0
B3GNT6	0	0.369569	0.205	0.011	0
CHST6	0	0.367228	0.372	0.167	0
SEC61A1	0	0.364907	0.442	0.195	0
MTURN	0	0.364531	0.373	0.135	0
SEC24D	0	0.364219	0.345	0.106	0
ERGIC1	0	0.363406	0.475	0.22	0
CPD	0	0.363364	0.572	0.316	0
SLK	0	0.362941	0.628	0.394	0
SLC7A1	0	0.362491	0.344	0.125	0
GOLM1	0	0.361088	0.625	0.304	0
CCPG1	0	0.360905	0.734	0.513	0
HK2	0	0.36081	0.274	0.059	0
FBP1	0	0.358563	0.373	0.144	0
ENPP4	0	0.355002	0.415	0.167	0
KLF4	0	0.352416	0.54	0.295	0
DHX35	0	0.351561	0.247	0.047	0
CAMK1D	0	0.346329	0.469	0.234	0
RAMP1	0	0.34525	0.263	0.071	0
C16orf89	0	0.344888	0.254	0.087	0
MACC1	0	0.343269	0.319	0.124	0
FKBP11	0	0.34117	0.339	0.107	0
CD24	0	0.33825	0.635	0.281	0
ARL1	0	0.337806	0.647	0.425	0
ERLEC1	0	0.337482	0.612	0.389	0
TMSB4X	0	0.337268	0.909	0.805	0
TMCO3	0	0.334426	0.366	0.151	0
GOLGA3	0	0.33292	0.391	0.167	0
MYO5C	0	0.329797	0.445	0.215	0
SERINC5	0	0.328743	0.39	0.186	0
FUT3	0	0.327835	0.332	0.112	0
GNPNAT1	0	0.327241	0.403	0.184	0
AMN	0	0.322234	0.353	0.125	0
SYNGR2	0	0.322025	0.554	0.3	0
SNAPC3	0	0.321966	0.398	0.184	0
KRAS	0	0.321857	0.613	0.376	0
USP53	0	0.319342	0.499	0.268	0
TMEM184A	0	0.3175	0.306	0.121	0
LDLR	0	0.317426	0.38	0.175	0
SEC16A	0	0.316316	0.354	0.139	0
ARFGAP3	0	0.316288	0.536	0.299	0
SMIM22	0	0.315613	0.636	0.348	0
TMEM125	0	0.314735	0.362	0.144	0
KIAA0319L	0	0.313144	0.522	0.285	0
PGM3	0	0.312204	0.319	0.114	0
TTC9	0	0.311676	0.373	0.153	0
TC2N	0	0.311136	0.487	0.254	0
SPRR3	0	0.307408	0.252	0.084	0
RASEF	0	0.307215	0.337	0.129	0
CLDN7	0	0.305924	0.839	0.622	0
TOM1L1	0	0.304516	0.336	0.122	0
COPA	0	0.302529	0.476	0.237	0
CRACR2B	0	0.302486	0.589	0.319	0
USP54	0	0.301817	0.306	0.121	0
RAB27B	0	0.298516	0.296	0.094	0
MYO1B	0	0.298384	0.317	0.144	0
HM13	0	0.296685	0.509	0.271	0
NUCB2	0	0.295773	0.806	0.56	0
PDLIM4	0	0.295323	0.453	0.204	0
GMDS	0	0.290397	0.368	0.152	0
LIPH	0	0.290307	0.328	0.12	0
B4GALT5	0	0.288469	0.498	0.261	0
PDE8B	0	0.287991	0.209	0.051	0
LRRC59	0	0.285926	0.385	0.171	0
ATP2C2	0	0.285594	0.504	0.275	0
SLC4A4	0	0.284948	0.308	0.108	0
SRGAP1	0	0.28045	0.394	0.168	0
IRAK3	0	0.278862	0.323	0.131	0
UCP2	0	0.274884	0.42	0.211	0
ANXA3	0	0.2738	0.432	0.218	0
CAPN5	0	0.272612	0.253	0.069	0
PLPP5	0	0.270178	0.45	0.23	0
SLPI	0	0.269625	0.992	0.973	0
CALU	0	0.269486	0.438	0.217	0
RAB37	0	0.269341	0.217	0.061	0
ARMCX3	0	0.266496	0.464	0.237	0
KIF13B	0	0.266062	0.39	0.19	0
ICA1	0	0.265664	0.376	0.165	0
CAPN9	0	0.264146	0.194	0.03	0
CTA-392C11.1	0	0.264139	0.137	0.023	0
LENG9	0	0.26295	0.248	0.074	0
TFPT	0	0.258964	0.292	0.115	0
ZNF467	0	0.256945	0.21	0.044	0
CANT1	0	0.255707	0.294	0.112	0
ATP7B	0	0.250773	0.33	0.149	0
SEC11C	1.38933e-297	0.318168	0.596	0.378	3.30354e-293
MYH14	1.4273e-294	0.290765	0.483	0.266	3.39383e-290
PDIA3	6.50843e-290	0.344264	0.801	0.649	1.54757e-285
AKAP13	1.09916e-286	0.313147	0.557	0.332	2.61358e-282
COPB2	9.53228e-284	0.281792	0.562	0.342	2.26659e-279
SSR3	1.53734e-283	0.254427	0.556	0.333	3.65549e-279
CDC42BPA	1.35984e-280	0.258295	0.397	0.203	3.23343e-276
VPS37B	1.33612e-279	0.275272	0.329	0.158	3.17702e-275
AKAP12	1.31656e-275	0.574549	0.222	0.09	3.13051e-271
GOLGB1	5.28333e-275	0.347557	0.801	0.624	1.25627e-270
RAI14	4.93829e-274	0.350738	0.473	0.271	1.17423e-269
RBM47	1.21998e-270	0.304158	0.587	0.37	2.90086e-266
NBEA	4.77461e-270	0.269117	0.385	0.198	1.13531e-265
MAGED2	1.02344e-268	0.319009	0.672	0.458	2.43353e-264
DNAJC3	1.44286e-268	0.296422	0.584	0.375	3.43084e-264
LYNX1	3.35757e-268	0.28475	0.235	0.099	7.98363e-264
ATP8B1	2.16953e-265	0.254931	0.402	0.215	5.15871e-261
VMP1	3.19131e-264	0.435523	0.748	0.544	7.58831e-260
SSR4	3.17879e-260	0.308696	0.826	0.707	7.55854e-256
PDIA4	8.66637e-259	0.258273	0.46	0.262	2.06069e-254
PLCB4	9.87513e-259	0.276837	0.469	0.267	2.34811e-254
CDH26	1.40762e-256	0.423336	0.358	0.193	3.34704e-252
MYDGF	7.62479e-251	0.27059	0.571	0.361	1.81302e-246
KMT2C	1.30402e-249	0.267351	0.511	0.302	3.10069e-245
NANS	4.97775e-249	0.265266	0.571	0.359	1.18361e-244
GOLGA4	1.42508e-245	0.301295	0.768	0.584	3.38856e-241
ABCA5	4.33845e-245	0.254933	0.468	0.266	1.0316e-240
PRSS23	5.50467e-235	0.281589	0.898	0.821	1.3089e-230
GPRC5A	2.14162e-232	0.279081	0.396	0.217	5.09235e-228
PLCE1	7.91911e-228	0.25747	0.427	0.241	1.88301e-223
WARS	2.30713e-221	0.279216	0.243	0.113	5.4859e-217
CLINT1	6.99353e-221	0.272635	0.775	0.602	1.66292e-216
HS3ST1	6.68672e-220	0.282231	0.486	0.298	1.58997e-215
TNFAIP3	1.33304e-219	0.321695	0.229	0.105	3.1697e-215
LY6D	2.96916e-218	0.405227	0.213	0.094	7.06008e-214
SSFA2	2.07668e-216	0.291978	0.522	0.332	4.93793e-212
CTD-2135D7.5	2.54086e-206	0.304272	0.18	0.076	6.04166e-202
P4HB	1.54617e-205	0.260812	0.701	0.514	3.67649e-201
LMAN1	3.02412e-200	0.264426	0.656	0.482	7.19074e-196
HERPUD1	2.55012e-196	0.309541	0.667	0.491	6.06368e-192
TMEM160	5.09333e-196	0.295213	0.686	0.509	1.21109e-191
ZKSCAN1	7.67431e-194	0.250269	0.639	0.434	1.8248e-189
LMO7	2.26436e-193	0.274489	0.654	0.462	5.3842e-189
KRT23	6.93162e-188	0.289225	0.358	0.206	1.6482e-183
KLF6	1.12325e-182	0.403412	0.504	0.337	2.67087e-178
SLC5A8	1.10687e-181	0.266941	0.538	0.348	2.63191e-177
NOS2	2.08369e-180	0.404865	0.551	0.38	4.95461e-176
SEC14L1	4.98027e-178	0.311483	0.493	0.331	1.18421e-173
CAPN13	1.03305e-172	0.268765	0.484	0.307	2.4564e-168
CYP2A13	1.68033e-171	0.318761	0.326	0.183	3.99549e-167
MUC4	1.90237e-161	0.307669	0.565	0.384	4.52345e-157
SLC6A8	8.17023e-156	0.256226	0.374	0.226	1.94272e-151
SCGB3A1	2.40821e-155	0.699253	0.37	0.247	5.72625e-151
EGLN3	1.78188e-125	0.278471	0.341	0.216	4.23696e-121
MTRNR2L12	9.47449e-120	0.29061	0.379	0.247	2.25284e-115
ANKRD36C	6.31072e-104	0.40296	0.248	0.151	1.50056e-99
EFNA1	5.16189e-55	0.273497	0.302	0.217	1.22739e-50
ALOX15	2.857e-21	0.284386	0.632	0.602	6.79336e-17

## Sheet: cl_6_secretory
	p_val	avg_logFC	pct.1	pct.2	p_val_adj
LCN2	0	1.69632	0.95	0.537	0
SCGB3A1	0	1.66946	0.457	0.243	0
RARRES1	0	1.63756	0.72	0.281	0
LYPD2	0	1.43001	0.921	0.494	0
LYNX1	0	1.36415	0.394	0.09	0
C15orf48	0	1.15971	0.406	0.104	0
S100P	0	1.15592	0.82	0.419	0
SPRR3	0	1.1204	0.339	0.08	0
PI3	0	1.10359	0.694	0.255	0
WFDC2	0	1.1027	0.999	0.946	0
PSCA	0	1.09482	0.704	0.298	0
VMO1	0	1.00845	0.958	0.697	0
S100A4	0	0.927127	0.911	0.637	0
MIA	0	0.880061	0.115	0.014	0
PIGR	0	0.844864	0.935	0.514	0
CP	0	0.839737	0.896	0.487	0
MUC1	0	0.829725	0.85	0.49	0
TCN1	0	0.820998	0.313	0.086	0
SLPI	0	0.816502	0.998	0.973	0
CD55	0	0.812534	0.815	0.475	0
BPIFB1	0	0.786054	0.901	0.532	0
CEACAM5	0	0.767297	0.371	0.132	0
CYP2F1	0	0.727757	0.497	0.179	0
KRT7	0	0.713671	0.916	0.575	0
RDH10	0	0.711792	0.624	0.278	0
KRT4	0	0.701936	0.317	0.102	0
MSLN	0	0.677575	0.657	0.262	0
FAM3D	0	0.638223	0.838	0.422	0
SAA1	0	0.633496	0.265	0.097	0
CXCL17	0	0.623355	0.965	0.698	0
LGALS3	0	0.614018	0.983	0.85	0
FBP1	0	0.60734	0.415	0.143	0
HLA-DRA	0	0.600282	0.598	0.348	0
TNFAIP2	0	0.579959	0.346	0.134	0
RARRES3	0	0.573563	0.761	0.479	0
STEAP4	0	0.571341	0.47	0.166	0
GDF15	0	0.568608	0.392	0.178	0
ANKRD36C	0	0.560157	0.35	0.146	0
ADGRF1	0	0.553692	0.461	0.177	0
CFD	0	0.550869	0.584	0.309	0
VSIG2	0	0.550163	0.578	0.242	0
TM4SF1	0	0.54021	0.345	0.139	0
SAA2	0	0.539922	0.213	0.065	0
CST3	0	0.535329	0.963	0.764	0
C3	0	0.532989	0.46	0.183	0
AKR1C1	0	0.532188	0.583	0.343	0
MUC16	0	0.519852	0.719	0.377	0
S100A13	0	0.518748	0.855	0.563	0
IDO1	0	0.51023	0.186	0.05	0
CEACAM6	0	0.509171	0.351	0.13	0
TSPAN1	0	0.508868	0.912	0.621	0
CD74	0	0.507543	0.709	0.475	0
XBP1	0	0.505046	0.879	0.62	0
HLA-DRB1	0	0.501732	0.449	0.223	0
TMSB4X	0	0.500785	0.951	0.803	0
S100A14	0	0.500579	0.763	0.475	0
ADH1C	0	0.497185	0.826	0.579	0
MACC1	0	0.492819	0.346	0.124	0
ASS1	0	0.486123	0.555	0.25	0
MUC4	0	0.485995	0.649	0.381	0
MESP1	0	0.48488	0.393	0.133	0
UPK1B	0	0.472015	0.366	0.17	0
GPRC5A	0	0.455918	0.45	0.215	0
SORD	0	0.432931	0.684	0.428	0
FER1L6	0	0.43291	0.412	0.153	0
RAB11FIP1	0	0.430157	0.643	0.387	0
CLDN7	0	0.430142	0.881	0.621	0
CDC42EP5	0	0.426767	0.643	0.358	0
ANXA1	0	0.424183	0.969	0.876	0
CLINT1	0	0.423421	0.833	0.599	0
LY6E	0	0.415209	0.873	0.652	0
C8orf4	0	0.413716	0.443	0.215	0
ZG16B	0	0.407067	0.446	0.222	0
S100A6	0	0.405686	0.999	0.992	0
ATP1B1	0	0.40165	0.893	0.722	0
BPIFA2	0	0.394167	0.216	0.05	0
AGR2	0	0.390147	0.979	0.891	0
SAT1	0	0.384853	0.98	0.909	0
RP1-122P22.4	0	0.379364	0.351	0.162	0
PLAC8	0	0.379226	0.709	0.416	0
ANXA3	0	0.375135	0.445	0.219	0
ALCAM	0	0.371968	0.841	0.596	0
ABLIM1	0	0.371959	0.521	0.274	0
ELF3	0	0.364902	0.954	0.766	0
TMC5	0	0.362163	0.644	0.296	0
CRYM	0	0.359522	0.405	0.196	0
REEP3	0	0.353766	0.554	0.297	0
CYBA	0	0.351316	0.87	0.678	0
DHRS9	0	0.35082	0.512	0.266	0
FUT2	0	0.350226	0.495	0.252	0
CYP2B6	0	0.34941	0.418	0.194	0
ARHGDIB	0	0.348971	0.329	0.133	0
TSPAN8	0	0.3479	0.478	0.216	0
MLPH	0	0.347124	0.429	0.185	0
SLC9A3R2	0	0.34575	0.51	0.257	0
SLC31A1	0	0.344068	0.603	0.364	0
HLA-B	0	0.338292	0.967	0.884	0
SERPINB3	0	0.33791	0.987	0.9	0
CLIC3	0	0.336117	0.232	0.063	0
SDCBP2	0	0.329778	0.376	0.164	0
TMSB10	0	0.328916	0.975	0.872	0
HLA-C	0	0.327464	0.941	0.822	0
MED24	0	0.325767	0.405	0.204	0
NAMPT	0	0.325355	0.508	0.264	0
HEBP2	0	0.325264	0.855	0.649	0
LYN	0	0.318213	0.465	0.24	0
CREB3L1	0	0.311008	0.442	0.215	0
B4GALT5	0	0.301924	0.491	0.263	0
ATP10B	0	0.297618	0.228	0.058	0
TTC9	0	0.286152	0.343	0.156	0
RP11-350J20.12	0	0.283679	0.152	0.028	0
MBOAT2	0	0.275719	0.258	0.093	0
SRD5A3	0	0.274703	0.374	0.18	0
PTGES	0	0.274475	0.199	0.062	0
B2M	0	0.27329	0.996	0.982	0
DUSP5	0	0.27286	0.191	0.062	0
RAB37	0	0.263209	0.202	0.063	0
MAL2	4.4564e-304	0.341448	0.547	0.327	1.05964e-299
HLA-DMA	1.47559e-299	0.317677	0.363	0.176	3.50866e-295
BPIFA1	1.89368e-299	0.960648	0.514	0.319	4.50278e-295
CRACR2B	1.5357e-298	0.28343	0.563	0.322	3.65159e-294
PHLDA2	3.41824e-296	0.309693	0.519	0.294	8.12788e-292
SMAGP	3.70416e-295	0.279621	0.345	0.163	8.80775e-291
CLDN3	4.55632e-295	0.255257	0.439	0.226	1.0834e-290
MMP7	4.38348e-293	0.345923	0.122	0.032	1.0423e-288
SLC44A4	2.55541e-291	0.258641	0.53	0.295	6.07626e-287
PRSS22	2.90494e-285	0.278204	0.379	0.19	6.90736e-281
SPDEF	3.10919e-284	0.285657	0.329	0.152	7.39303e-280
GABRP	3.29978e-284	0.292883	0.564	0.329	7.84621e-280
TC2N	3.81127e-283	0.277132	0.468	0.257	9.06243e-279
LMO7	1.27637e-276	0.371944	0.671	0.462	3.03496e-272
SYTL2	1.35218e-276	0.298762	0.388	0.199	3.21523e-272
CCDC80	9.50147e-276	0.337488	0.302	0.137	2.25926e-271
VAMP8	1.6343e-275	0.287505	0.887	0.717	3.88604e-271
IDH1	9.64797e-275	0.278804	0.483	0.271	2.29409e-270
BCAS1	3.40098e-274	0.25547	0.328	0.156	8.08685e-270
LIPH	1.05632e-273	0.257772	0.279	0.124	2.51173e-269
ASAH1	1.84207e-271	0.313065	0.705	0.468	4.38008e-267
ISG20	6.66669e-267	0.330557	0.461	0.26	1.58521e-262
IFI27	1.18147e-266	0.443482	0.766	0.566	2.80929e-262
TMEM165	4.84659e-265	0.286222	0.616	0.39	1.15242e-260
KRAS	8.67883e-264	0.266697	0.603	0.378	2.06365e-259
SLC26A2	2.7572e-259	0.432643	0.598	0.388	6.55607e-255
CSTB	7.43538e-255	0.386292	0.927	0.804	1.76798e-250
TUBB2A	9.14822e-252	0.277165	0.459	0.258	2.17526e-247
SLC16A3	1.5875e-251	0.253589	0.456	0.256	3.77475e-247
TSPAN3	4.63926e-246	0.299495	0.709	0.492	1.10312e-241
EZR	1.26489e-244	0.2563	0.878	0.7	3.00765e-240
GRN	4.9002e-244	0.262851	0.641	0.411	1.16517e-239
PRR15	2.26673e-242	0.294537	0.465	0.27	5.38984e-238
CYP2A13	5.73856e-236	0.379062	0.35	0.182	1.36452e-231
LAMTOR5	3.05881e-232	0.271646	0.806	0.625	7.27324e-228
SLC6A14	3.67255e-232	0.489466	0.459	0.269	8.73258e-228
ERO1A	2.42556e-230	0.282504	0.421	0.238	5.7675e-226
KRT23	1.01416e-229	0.371978	0.374	0.206	2.41147e-225
TXN	2.36335e-228	0.282105	0.955	0.837	5.61957e-224
ST6GAL1	4.62549e-226	0.282193	0.367	0.197	1.09985e-221
HLA-DRB5	2.34876e-225	0.483027	0.221	0.096	5.58488e-221
SLC5A8	3.77818e-225	0.274525	0.562	0.347	8.98376e-221
SLC26A4	9.72972e-225	0.538545	0.169	0.064	2.31353e-220
ANXA11	4.26597e-224	0.275407	0.688	0.491	1.01436e-219
ASRGL1	1.67239e-220	0.285695	0.565	0.363	3.97662e-216
SERPINB1	4.4481e-220	0.296853	0.65	0.444	1.05767e-215
SERPINB2	7.51351e-219	0.315563	0.131	0.043	1.78656e-214
UGCG	2.16323e-217	0.263631	0.468	0.281	5.14373e-213
CD177	2.37528e-215	0.267359	0.174	0.067	5.64793e-211
HLA-DQA1	2.51164e-213	0.252817	0.151	0.055	5.97219e-209
TNFSF10	2.53129e-213	0.298983	0.829	0.624	6.0189e-209
IGFBP3	5.1364e-210	0.480797	0.413	0.237	1.22133e-205
LRRC26	2.32221e-208	0.291374	0.255	0.122	5.52176e-204
ALDH1A1	3.07808e-204	0.28866	0.922	0.797	7.31905e-200
HLA-A	2.01875e-201	0.251298	0.956	0.877	4.80019e-197
TNFAIP3	4.00259e-200	0.371891	0.23	0.105	9.51736e-196
MUC5B	9.7593e-197	0.641201	0.258	0.128	2.32057e-192
ATP12A	1.14089e-194	0.289263	0.224	0.103	2.71282e-190
CXCL8	9.05724e-190	0.440403	0.165	0.066	2.15363e-185
SERPINB11	3.43204e-189	0.256383	0.273	0.137	8.16071e-185
TMEM160	3.91082e-186	0.273664	0.687	0.51	9.29915e-182
HLA-DPA1	3.97496e-177	0.29329	0.254	0.128	9.45166e-173
CD36	3.62589e-173	0.26047	0.266	0.137	8.62164e-169
FGFBP1	3.64248e-169	0.285883	0.191	0.086	8.6611e-165
AKR1C2	1.06047e-154	0.372337	0.536	0.36	2.52158e-150
S100A9	2.01467e-153	0.655005	0.423	0.265	4.79047e-149
FABP5	1.09979e-137	0.297216	0.707	0.537	2.61507e-133
FOLR1	1.4341e-135	0.290583	0.13	0.055	3.41e-131
LY6D	7.26617e-135	0.312934	0.194	0.096	1.72775e-130
CXCL3	1.14172e-104	0.389133	0.126	0.058	2.71478e-100
CXCL1	3.7572e-94	0.261425	0.288	0.182	8.93387e-90
CXCL2	1.66069e-85	0.293518	0.109	0.051	3.9488e-81
AKAP12	8.69329e-85	0.32062	0.17	0.094	2.06709e-80
CLU	3.08911e-78	0.634155	0.693	0.556	7.34529e-74
EGLN3	4.10666e-57	0.325054	0.298	0.219	9.76481e-53

## Sheet: cl_7_ciliated
	p_val	avg_logFC	pct.1	pct.2	p_val_adj
TMEM190	0	2.71019	0.909	0.06	0
C20orf85	0	2.55013	0.995	0.092	0
C9orf24	0	2.51342	0.992	0.107	0
CAPS	0	2.386	0.997	0.509	0
PIFO	0	2.34284	0.988	0.083	0
RSPH1	0	2.33948	0.989	0.101	0
TUBA1A	0	2.28588	0.96	0.174	0
GSTA2	0	2.27256	0.664	0.067	0
CAPSL	0	2.2371	0.974	0.057	0
SNTN	0	2.21262	0.98	0.063	0
TPPP3	0	2.14902	0.978	0.077	0
ERICH3	0	2.13278	0.962	0.053	0
DNAH5	0	2.10942	0.952	0.091	0
C1orf194	0	2.10189	0.974	0.062	0
ROPN1L	0	2.08844	0.961	0.054	0
RP11-356K23.1	0	2.08504	0.823	0.058	0
MORN2	0	2.07393	0.976	0.173	0
C11orf88	0	2.07137	0.971	0.074	0
C9orf116	0	2.06944	0.967	0.084	0
LRRIQ1	0	2.03976	0.967	0.067	0
CCDC170	0	2.03263	0.968	0.082	0
CES1	0	2.02	0.965	0.245	0
GSTA1	0	1.99392	0.958	0.365	0
C5orf49	0	1.97256	0.962	0.061	0
FAM183A	0	1.96177	0.961	0.057	0
CETN2	0	1.95908	0.983	0.221	0
RRAD	0	1.93714	0.928	0.069	0
TUBB4B	0	1.9245	0.994	0.64	0
FAM92B	0	1.88545	0.936	0.042	0
CCDC146	0	1.87794	0.967	0.131	0
DNAAF1	0	1.87629	0.933	0.056	0
TCTEX1D4	0	1.86739	0.93	0.044	0
OMG	0	1.86549	0.917	0.047	0
ODF3B	0	1.82421	0.956	0.126	0
AGR3	0	1.79183	0.906	0.098	0
SPA17	0	1.78546	0.955	0.081	0
DNALI1	0	1.76313	0.939	0.066	0
IFT57	0	1.75445	0.96	0.214	0
MORN5	0	1.74303	0.912	0.037	0
EFHC1	0	1.73332	0.947	0.123	0
FAM81B	0	1.70793	0.918	0.039	0
CDHR3	0	1.70009	0.922	0.049	0
CCDC78	0	1.69314	0.923	0.044	0
MNS1	0	1.68113	0.925	0.053	0
CFAP53	0	1.6761	0.916	0.043	0
C9orf135	0	1.6537	0.913	0.057	0
RSPH4A	0	1.65362	0.916	0.037	0
ANKUB1	0	1.63828	0.892	0.033	0
ZMYND10	0	1.63455	0.919	0.049	0
TMC5	0	1.63151	0.958	0.281	0
CD24	0	1.62749	0.983	0.265	0
FAM229B	0	1.62351	0.94	0.13	0
SYNE1	0	1.6199	0.873	0.046	0
DNAH12	0	1.61678	0.913	0.052	0
IGFBP7	0	1.6162	0.94	0.269	0
EFCAB1	0	1.61268	0.9	0.048	0
RP11-295M3.4	0	1.57583	0.792	0.076	0
DYNLRB2	0	1.5728	0.903	0.047	0
DRC3	0	1.57087	0.903	0.047	0
LRRC23	0	1.55548	0.936	0.099	0
SAXO2	0	1.55215	0.899	0.05	0
PPIL6	0	1.55158	0.886	0.044	0
HYDIN	0	1.54746	0.881	0.059	0
WDR54	0	1.54544	0.915	0.095	0
C2orf40	0	1.54507	0.62	0.041	0
DYNLL1	0	1.54364	0.996	0.724	0
SPAG17	0	1.52656	0.871	0.036	0
DTHD1	0	1.52324	0.88	0.031	0
CFAP43	0	1.51568	0.831	0.036	0
CFAP126	0	1.51108	0.889	0.035	0
CCDC173	0	1.50816	0.854	0.033	0
CCDC39	0	1.50514	0.797	0.037	0
SPAG6	0	1.50084	0.869	0.035	0
SPEF2	0	1.49693	0.89	0.056	0
NME5	0	1.49673	0.897	0.065	0
AKAP14	0	1.4947	0.874	0.032	0
CFAP45	0	1.48884	0.881	0.042	0
NUCB2	0	1.47836	0.981	0.553	0
TCTEX1D2	0	1.47316	0.91	0.121	0
PSENEN	0	1.46718	0.93	0.252	0
FAM216B	0	1.46519	0.871	0.031	0
LDLRAD1	0	1.4635	0.858	0.047	0
ARMC3	0	1.46249	0.882	0.036	0
WDR78	0	1.46059	0.869	0.045	0
DNAH11	0	1.45993	0.847	0.053	0
MLF1	0	1.45891	0.886	0.097	0
IQCG	0	1.45542	0.909	0.082	0
C11orf97	0	1.45427	0.816	0.027	0
CCDC113	0	1.45194	0.864	0.058	0
ANKRD66	0	1.43928	0.843	0.024	0
WDR66	0	1.43837	0.875	0.057	0
RSPH9	0	1.43607	0.84	0.033	0
ENKUR	0	1.4348	0.847	0.034	0
C12orf75	0	1.43413	0.903	0.164	0
SCGB2A1	0	1.42428	0.848	0.203	0
STOML3	0	1.40863	0.834	0.024	0
CRIP1	0	1.40772	0.767	0.065	0
IK	0	1.40553	0.985	0.522	0
ARHGAP18	0	1.38866	0.962	0.293	0
CKB	0	1.38522	0.944	0.338	0
TEKT1	0	1.38238	0.857	0.033	0
CTGF	0	1.37672	0.77	0.084	0
TRAF3IP1	0	1.37134	0.913	0.193	0
NEK10	0	1.36957	0.842	0.035	0
FHAD1	0	1.36247	0.88	0.105	0
BASP1	0	1.35939	0.937	0.245	0
KIF9	0	1.35635	0.891	0.094	0
CCDC17	0	1.35019	0.85	0.041	0
NQO1	0	1.34697	0.936	0.306	0
CASC1	0	1.34432	0.839	0.036	0
FABP6	0	1.34267	0.596	0.02	0
METRN	0	1.34168	0.835	0.188	0
DRC1	0	1.34146	0.824	0.028	0
WDR38	0	1.3399	0.809	0.028	0
SPAG1	0	1.33442	0.878	0.114	0
DYNLT1	0	1.32269	0.983	0.571	0
CTSS	0	1.32008	0.933	0.298	0
DYNC2H1	0	1.3172	0.857	0.11	0
BBOF1	0	1.31104	0.852	0.071	0
UFC1	0	1.31103	0.971	0.465	0
DYDC2	0	1.30876	0.786	0.027	0
MS4A8	0	1.3043	0.812	0.045	0
CEP126	0	1.30181	0.883	0.125	0
SMIM22	0	1.29262	0.95	0.333	0
EFCAB10	0	1.29171	0.809	0.027	0
RP1	0	1.28914	0.758	0.027	0
DNAH6	0	1.28708	0.813	0.034	0
CFAP221	0	1.28529	0.818	0.027	0
CLDN3	0	1.28301	0.841	0.205	0
FANK1	0	1.27808	0.83	0.052	0
CFAP44	0	1.26949	0.81	0.072	0
AK7	0	1.26663	0.797	0.034	0
PRDX5	0	1.26581	0.994	0.819	0
TEX26	0	1.26527	0.747	0.021	0
STK33	0	1.2652	0.83	0.049	0
SPATA17	0	1.26267	0.823	0.032	0
CCDC80	0	1.26166	0.728	0.115	0
NWD1	0	1.2564	0.845	0.161	0
LRRC46	0	1.25572	0.821	0.038	0
NUDC	0	1.25558	0.967	0.414	0
CCDC153	0	1.25445	0.808	0.044	0
CCDC65	0	1.25037	0.81	0.027	0
ABCA13	0	1.24837	0.938	0.402	0
ATPIF1	0	1.24587	0.843	0.6	0
RUVBL1	0	1.24113	0.88	0.151	0
EPPIN	0	1.23829	0.749	0.03	0
DYX1C1	0	1.23762	0.735	0.044	0
DNAH9	0	1.23506	0.785	0.027	0
DPCD	0	1.23079	0.847	0.112	0
WDR60	0	1.22263	0.923	0.244	0
LRRC10B	0	1.21074	0.788	0.028	0
MAP3K19	0	1.20809	0.788	0.027	0
CFAP70	0	1.20196	0.819	0.08	0
NPHP1	0	1.20148	0.838	0.066	0
DZIP3	0	1.20074	0.835	0.098	0
CIB1	0	1.19078	0.991	0.675	0
DNAH7	0	1.18936	0.771	0.038	0
ZBBX	0	1.18636	0.778	0.028	0
SPAG16	0	1.18449	0.921	0.268	0
ODF2L	0	1.18155	0.924	0.272	0
OSCP1	0	1.17736	0.797	0.05	0
TSPAN1	0	1.17358	0.983	0.618	0
AC013264.2	0	1.17353	0.675	0.022	0
FOXJ1	0	1.16457	0.783	0.039	0
CSPP1	0	1.15828	0.85	0.119	0
TUBA4B	0	1.14786	0.784	0.027	0
CLUAP1	0	1.1476	0.89	0.198	0
TNFAIP8L1	0	1.14377	0.78	0.039	0
ALDH3B1	0	1.14146	0.792	0.109	0
TSPAN19	0	1.1353	0.721	0.019	0
IFT22	0	1.13153	0.833	0.126	0
PROM1	0	1.12583	0.795	0.116	0
CYP4B1	0	1.12463	0.95	0.516	0
CARS	0	1.12388	0.785	0.109	0
EZR	0	1.12383	0.988	0.695	0
DNAJA4	0	1.12194	0.802	0.103	0
DAW1	0	1.1219	0.726	0.022	0
C11orf70	0	1.11862	0.666	0.038	0
CC2D2A	0	1.11592	0.771	0.049	0
CDS1	0	1.11376	0.829	0.133	0
UCP2	0	1.11253	0.866	0.189	0
HSP90AA1	0	1.11205	0.998	0.905	0
C6orf118	0	1.11094	0.748	0.024	0
TMEM231	0	1.10806	0.766	0.044	0
DNAH3	0	1.10769	0.722	0.026	0
TTLL10	0	1.1076	0.744	0.041	0
DNAH10	0	1.10717	0.712	0.024	0
C21orf59	0	1.10357	0.763	0.178	0
NEK5	0	1.10222	0.776	0.058	0
HSPH1	0	1.09866	0.91	0.31	0
CFAP73	0	1.093	0.761	0.03	0
CFAP46	0	1.08825	0.746	0.03	0
ARL3	0	1.08811	0.943	0.425	0
WDR63	0	1.08594	0.72	0.023	0
DNAL1	0	1.08318	0.789	0.076	0
AK9	0	1.08158	0.801	0.094	0
SLC44A4	0	1.07997	0.899	0.276	0
PIH1D2	0	1.07724	0.747	0.031	0
RIIAD1	0	1.07311	0.693	0.02	0
DZIP1L	0	1.06646	0.727	0.025	0
FILIP1	0	1.06428	0.726	0.033	0
VIM	0	1.06312	0.523	0.097	0
UBXN10	0	1.06199	0.741	0.026	0
RFX3	0	1.06089	0.757	0.07	0
SPATA18	0	1.05769	0.745	0.047	0
TTC25	0	1.05463	0.724	0.025	0
IQUB	0	1.0539	0.713	0.022	0
CTXN1	0	1.04492	0.696	0.025	0
VWA3B	0	1.04153	0.703	0.024	0
CCDC74A	0	1.04056	0.723	0.039	0
RSPH3	0	1.03999	0.787	0.114	0
MAATS1	0	1.03325	0.713	0.029	0
MOK	0	1.02936	0.761	0.059	0
ADGB	0	1.02882	0.722	0.024	0
TEX9	0	1.02683	0.758	0.083	0
ARMC4	0	1.0246	0.707	0.02	0
CCDC30	0	1.02378	0.728	0.044	0
STMND1	0	1.01766	0.694	0.021	0
AL357093.2	0	1.01343	0.145	0.009	0
PLAC8	0	1.01338	0.953	0.404	0
CCDC114	0	1.013	0.713	0.03	0
MAP9	0	1.0114	0.826	0.146	0
PACRG	0	1.00967	0.727	0.037	0
C20orf96	0	1.00692	0.729	0.046	0
CALM1	0	1.00471	0.998	0.883	0
C10orf107	0	1.00315	0.616	0.019	0
TCTN1	0	1.00027	0.759	0.079	0
CFAP52	0	1.00018	0.696	0.022	0
PCM1	0	0.998647	0.949	0.448	0
DIAPH2	0	0.99786	0.726	0.104	0
SAA1	0	0.997716	0.284	0.096	0
CCDC96	0	0.995263	0.695	0.037	0
CFAP157	0	0.995006	0.728	0.038	0
LINC01571	0	0.993248	0.649	0.019	0
TCTEX1D1	0	0.993065	0.683	0.019	0
RGS22	0	0.990256	0.622	0.017	0
EFHB	0	0.989373	0.664	0.027	0
DNPH1	0	0.987512	0.887	0.293	0
CATSPERD	0	0.984214	0.626	0.016	0
CES4A	0	0.981427	0.683	0.051	0
MAP1A	0	0.980345	0.666	0.029	0
B9D1	0	0.978848	0.716	0.05	0
IGFBP2	0	0.973631	0.978	0.663	0
FAM174A	0	0.968927	0.821	0.19	0
KIF21A	0	0.968432	0.948	0.552	0
RUVBL2	0	0.965383	0.801	0.142	0
C7orf57	0	0.959477	0.676	0.021	0
FAM227A	0	0.959196	0.681	0.031	0
IFT27	0	0.95862	0.81	0.148	0
CFAP54	0	0.958137	0.658	0.025	0
CD59	0	0.957054	0.969	0.613	0
HSPB11	0	0.956586	0.917	0.366	0
TTC29	0	0.955308	0.651	0.016	0
SAMHD1	0	0.953009	0.81	0.197	0
C22orf15	0	0.95241	0.63	0.02	0
TSPAN6	0	0.948141	0.873	0.306	0
C21orf58	0	0.946324	0.713	0.06	0
DCDC1	0	0.945682	0.661	0.023	0
CCDC181	0	0.94541	0.682	0.055	0
C17orf97	0	0.945219	0.727	0.069	0
IFT43	0	0.944644	0.789	0.14	0
LCA5	0	0.938898	0.703	0.076	0
C4orf22	0	0.937228	0.601	0.016	0
CHST9	0	0.933024	0.945	0.473	0
RABL2B	0	0.929745	0.716	0.067	0
CCDC190	0	0.927944	0.716	0.07	0
COPRS	0	0.922048	0.8	0.169	0
DPY30	0	0.921965	0.887	0.333	0
ECT2L	0	0.917093	0.624	0.019	0
C14orf142	0	0.913454	0.617	0.072	0
SRGAP3-AS2	0	0.913107	0.554	0.014	0
HSD17B13	0	0.911998	0.538	0.086	0
CD164L2	0	0.911255	0.644	0.033	0
HAGHL	0	0.910362	0.681	0.042	0
PPP1R42	0	0.909653	0.644	0.017	0
HMGN3	0	0.90787	0.979	0.677	0
TMEM232	0	0.904751	0.634	0.022	0
IRX3	0	0.904233	0.764	0.144	0
LRRC6	0	0.904001	0.662	0.031	0
P4HTM	0	0.903102	0.794	0.181	0
C11orf74	0	0.902755	0.707	0.072	0
C9orf9	0	0.900828	0.614	0.034	0
SPEF1	0	0.899064	0.661	0.023	0
IFT88	0	0.89764	0.733	0.082	0
PRR29	0	0.887004	0.624	0.021	0
TMEM107	0	0.884653	0.745	0.106	0
PSCA	0	0.884578	0.889	0.289	0
NEK11	0	0.882544	0.663	0.035	0
PLA2G16	0	0.881748	0.762	0.161	0
IFT81	0	0.881287	0.757	0.127	0
ALDH1L1	0	0.880384	0.655	0.105	0
SAA2	0	0.8786	0.277	0.062	0
RPGR	0	0.877997	0.675	0.069	0
SPAG8	0	0.87657	0.639	0.025	0
SYAP1	0	0.875936	0.875	0.327	0
MAP1B	0	0.874535	0.544	0.034	0
PIH1D3	0	0.873466	0.622	0.015	0
TMEM67	0	0.8725	0.678	0.054	0
CNTRL	0	0.870364	0.716	0.105	0
IQCD	0	0.869559	0.623	0.023	0
SLC7A2	0	0.868476	0.585	0.021	0
CFAP36	0	0.867843	0.798	0.183	0
LRP11	0	0.867183	0.748	0.167	0
KIAA1211L	0	0.865216	0.733	0.128	0
RP11-620J15.3	0	0.86247	0.63	0.064	0
TSGA10	0	0.86137	0.772	0.163	0
CRNDE	0	0.860558	0.845	0.222	0
CCDC191	0	0.858603	0.663	0.062	0
MUC15	0	0.858358	0.733	0.115	0
MAPK15	0	0.858356	0.627	0.027	0
LCA5L	0	0.856757	0.63	0.035	0
RFX2	0	0.85638	0.66	0.045	0
AKAP9	0	0.856148	0.962	0.649	0
SPATA6	0	0.855773	0.769	0.134	0
EFCAB2	0	0.852896	0.665	0.054	0
ZNF487	0	0.850649	0.633	0.043	0
CYSTM1	0	0.84976	0.931	0.452	0
RIBC1	0	0.849468	0.617	0.024	0
LRTOMT	0	0.848118	0.641	0.039	0
CTNNAL1	0	0.847756	0.812	0.229	0
PRKAR1A	0	0.844432	0.898	0.386	0
ZC2HC1A	0	0.840931	0.792	0.175	0
LRRC34	0	0.840265	0.61	0.018	0
ERICH5	0	0.837875	0.73	0.151	0
STOX1	0	0.837464	0.728	0.121	0
TEKT2	0	0.833241	0.605	0.021	0
ANKRD37	0	0.828752	0.817	0.207	0
CALM2	0	0.828033	0.993	0.778	0
KLHL6	0	0.827542	0.583	0.019	0
PLTP	0	0.827316	0.718	0.133	0
CLMN	0	0.826836	0.739	0.137	0
C11orf16	0	0.823856	0.62	0.028	0
CFAP57	0	0.823313	0.596	0.021	0
WDR34	0	0.817026	0.732	0.125	0
KIAA2012	0	0.811183	0.586	0.018	0
IFT172	0	0.809468	0.781	0.187	0
SSBP4	0	0.805464	0.809	0.214	0
SLC22A4	0	0.805428	0.593	0.027	0
TAX1BP1	0	0.805237	0.968	0.604	0
EFHC2	0	0.804611	0.618	0.039	0
PKIG	0	0.801774	0.68	0.079	0
IFT74	0	0.801734	0.755	0.151	0
RIBC2	0	0.800369	0.58	0.026	0
KCNRG	0	0.79532	0.586	0.027	0
SPATA33	0	0.791802	0.688	0.091	0
CDHR4	0	0.788821	0.573	0.018	0
KIAA1841	0	0.788142	0.592	0.074	0
SAMD15	0	0.787939	0.555	0.022	0
CCDC180	0	0.787662	0.568	0.033	0
CCDC40	0	0.787318	0.582	0.026	0
CCDC81	0	0.786254	0.484	0.015	0
RPA3	0	0.786204	0.822	0.251	0
UBXN11	0	0.783923	0.629	0.046	0
C1orf87	0	0.782068	0.532	0.012	0
DNAJB13	0	0.781003	0.6	0.025	0
FRMPD2	0	0.77962	0.553	0.017	0
HSBP1	0	0.778637	0.965	0.603	0
MAP6	0	0.778623	0.568	0.022	0
AK1	0	0.778277	0.667	0.183	0
KIF3A	0	0.77714	0.687	0.096	0
SLFN13	0	0.776568	0.626	0.074	0
DHRS9	0	0.776401	0.817	0.25	0
DCDC2B	0	0.776201	0.555	0.013	0
FAM65B	0	0.77263	0.51	0.019	0
SLC27A2	0	0.771994	0.848	0.322	0
POLR2I	0	0.771943	0.915	0.448	0
PPOX	0	0.771723	0.621	0.059	0
RAB11FIP1	0	0.771119	0.883	0.375	0
KIF27	0	0.771113	0.62	0.065	0
PDLIM4	0	0.769116	0.724	0.192	0
DYNC2LI1	0	0.766918	0.673	0.103	0
RP11-60L3.1	0	0.759682	0.515	0.023	0
CFAP69	0	0.758725	0.594	0.034	0
HIPK1	0	0.758175	0.763	0.21	0
CFAP47	0	0.753608	0.55	0.02	0
CLU	0	0.752291	0.942	0.543	0
TUSC3	0	0.750558	0.749	0.172	0
ATF7IP2	0	0.750086	0.589	0.085	0
KIF3B	0	0.749165	0.689	0.137	0
PLPPR3	0	0.74858	0.497	0.016	0
FAM166B	0	0.748394	0.533	0.014	0
RP11-128M1.1	0	0.74765	0.507	0.017	0
MRLN	0	0.746703	0.534	0.014	0
CATIP	0	0.742919	0.553	0.018	0
IQCE	0	0.740969	0.616	0.064	0
RP11-275I14.4	0	0.740741	0.507	0.02	0
B3GNT5	0	0.739188	0.642	0.107	0
CD164	0	0.73853	0.907	0.466	0
CCP110	0	0.735768	0.637	0.094	0
DLEC1	0	0.735347	0.536	0.023	0
DNAI1	0	0.733944	0.55	0.018	0
GCC2	0	0.733901	0.917	0.479	0
WFDC6	0	0.733119	0.5	0.018	0
MUC16	0	0.730843	0.889	0.369	0
AC007906.2	0	0.728858	0.142	0.012	0
VNN3	0	0.728088	0.493	0.035	0
MAPRE3	0	0.723374	0.612	0.062	0
C2orf73	0	0.722834	0.512	0.015	0
TTC21A	0	0.722679	0.559	0.03	0
HSPBP1	0	0.72082	0.618	0.087	0
ZNF106	0	0.720065	0.881	0.373	0
DMKN	0	0.714516	0.845	0.281	0
TXNRD1	0	0.712928	0.748	0.234	0
PALMD	0	0.712477	0.602	0.068	0
MDH1B	0	0.711069	0.546	0.018	0
CFAP74	0	0.710636	0.532	0.018	0
DNAJA1	0	0.709426	0.919	0.48	0
TTC26	0	0.702624	0.561	0.034	0
LZTFL1	0	0.702026	0.589	0.059	0
ENAH	0	0.700718	0.826	0.314	0
CCDC69	0	0.700391	0.582	0.059	0
AHSA1	0	0.700067	0.754	0.213	0
AZIN1	0	0.696586	0.718	0.195	0
ST3GAL6	0	0.695824	0.529	0.043	0
CFAP58	0	0.69417	0.516	0.017	0
FSD1L	0	0.692989	0.526	0.019	0
CFAP100	0	0.690988	0.538	0.024	0
PPP1R14C	0	0.687799	0.528	0.021	0
SEC14L3	0	0.684116	0.451	0.068	0
IQCK	0	0.682385	0.668	0.124	0
SMAP2	0	0.67931	0.662	0.147	0
C1orf158	0	0.67568	0.509	0.014	0
C4orf47	0	0.672626	0.498	0.015	0
CCDC33	0	0.670509	0.484	0.015	0
DNAI2	0	0.670218	0.505	0.016	0
SSB	0	0.669412	0.923	0.504	0
ZDHHC1	0	0.668409	0.519	0.042	0
DNAAF3	0	0.668126	0.5	0.018	0
DNAH2	0	0.664462	0.504	0.022	0
UCKL1-AS1	0	0.661671	0.49	0.019	0
KIF19	0	0.661657	0.509	0.018	0
ACYP1	0	0.659812	0.612	0.09	0
ARMC2	0	0.65904	0.52	0.025	0
CCDC189	0	0.658971	0.537	0.032	0
MORN3	0	0.658151	0.521	0.027	0
APOD	0	0.658047	0.523	0.149	0
CCL15	0	0.657511	0.464	0.009	0
MYCBP	0	0.656463	0.643	0.119	0
PRR7	0	0.656304	0.518	0.035	0
WDR49	0	0.654801	0.535	0.047	0
ENDOG	0	0.652614	0.633	0.173	0
PPP1R36	0	0.651192	0.526	0.052	0
ENPP5	0	0.651118	0.559	0.098	0
LRWD1	0	0.64874	0.544	0.052	0
ZNF440	0	0.647078	0.567	0.077	0
CFLAR	0	0.646132	0.815	0.345	0
LINC01513	0	0.645937	0.477	0.012	0
WRB	0	0.644634	0.612	0.099	0
TBCA	0	0.640862	0.948	0.588	0
PTRH1	0	0.638592	0.598	0.119	0
FBXO15	0	0.638405	0.492	0.016	0
TSTD1	0	0.634342	0.951	0.617	0
GAS8	0	0.631922	0.537	0.046	0
SMPD2	0	0.631867	0.539	0.056	0
FDXR	0	0.631688	0.576	0.079	0
UBE2H	0	0.629872	0.851	0.383	0
CEP162	0	0.629255	0.568	0.08	0
OXTR	0	0.629043	0.354	0.008	0
RAB36	0	0.628998	0.479	0.02	0
TMF1	0	0.627436	0.824	0.341	0
MPC2	0	0.627244	0.849	0.419	0
FAM104B	0	0.626339	0.645	0.126	0
AC007405.6	0	0.625338	0.454	0.024	0
NME7	0	0.623519	0.598	0.096	0
COQ4	0	0.621719	0.762	0.224	0
PTGES3	0	0.62002	0.937	0.572	0
RABL2A	0	0.61987	0.521	0.043	0
RPGRIP1L	0	0.617123	0.509	0.046	0
HSPA8	0	0.61503	0.945	0.576	0
CH17-340M24.3	0	0.614737	0.513	0.075	0
CFAP65	0	0.61467	0.504	0.043	0
ANKMY1	0	0.614351	0.504	0.039	0
IFI27	0	0.613647	0.908	0.559	0
LRRC71	0	0.611903	0.469	0.013	0
CCDC74B	0	0.610072	0.453	0.015	0
PROS1	0	0.607403	0.363	0.014	0
CERKL	0	0.607318	0.451	0.012	0
H2AFJ	0	0.60717	0.945	0.579	0
DIXDC1	0	0.606118	0.546	0.068	0
APOBEC4	0	0.605927	0.452	0.012	0
RP11-60L3.6	0	0.605206	0.402	0.014	0
HS3ST6	0	0.604709	0.524	0.075	0
ENPP4	0	0.603491	0.612	0.158	0
SMYD2	0	0.60203	0.572	0.089	0
ORAI2	0	0.600605	0.502	0.042	0
C9orf72	0	0.600027	0.556	0.076	0
PHTF1	0	0.599995	0.506	0.051	0
CCDC88C	0	0.599721	0.67	0.176	0
ZBED5-AS1	0	0.598792	0.601	0.109	0
DUSP18	0	0.598749	0.502	0.047	0
SOD1	0	0.598283	0.972	0.733	0
IFT46	0	0.597616	0.514	0.049	0
CCDC34	0	0.596922	0.578	0.078	0
B9D2	0	0.595429	0.517	0.057	0
SPTBN1	0	0.594116	0.738	0.275	0
WBSCR22	0	0.593816	0.683	0.263	0
TSNAXIP1	0	0.593787	0.474	0.015	0
RP4-539M6.14	0	0.593514	0.436	0.027	0
CAPS2	0	0.592126	0.49	0.038	0
VWA3A	0	0.589569	0.465	0.024	0
POU2AF1	0	0.589265	0.508	0.06	0
DSTN	0	0.588008	0.985	0.784	0
ICA1L	0	0.586686	0.548	0.077	0
ANKRD42	0	0.584422	0.491	0.047	0
PRDX1	0	0.583876	0.998	0.925	0
PKIB	0	0.583566	0.512	0.111	0
GPR162	0	0.58329	0.427	0.011	0
CDKL1	0	0.582721	0.423	0.013	0
MB	0	0.581332	0.6	0.181	0
ALS2CR12	0	0.580729	0.437	0.012	0
TMEM14B	0	0.580561	0.86	0.42	0
UBB	0	0.578986	0.981	0.794	0
SQLE	0	0.578599	0.684	0.207	0
KCNE1	0	0.577473	0.426	0.014	0
MAPK10	0	0.577385	0.53	0.084	0
AC009502.4	0	0.576873	0.383	0.009	0
IQCA1	0	0.575066	0.566	0.088	0
CEP290	0	0.574825	0.709	0.226	0
LRRC49	0	0.574754	0.47	0.031	0
SFXN3	0	0.571767	0.479	0.039	0
CCDC125	0	0.571598	0.617	0.162	0
RGCC	0	0.571546	0.499	0.098	0
C1orf141	0	0.570178	0.397	0.008	0
EPB41L4B	0	0.569687	0.498	0.072	0
ZNF688	0	0.569562	0.57	0.104	0
LRRC73	0	0.568791	0.45	0.018	0
SRI	0	0.567821	0.888	0.534	0
STX2	0	0.567742	0.44	0.014	0
BAIAP2L1	0	0.565718	0.605	0.15	0
RCAN3	0	0.565674	0.7	0.212	0
BAIAP3	0	0.565212	0.403	0.021	0
NEK1	0	0.564686	0.542	0.083	0
FBXW9	0	0.564615	0.505	0.056	0
MARCH10	0	0.563415	0.463	0.021	0
MSH3	0	0.561674	0.594	0.151	0
TRIP13	0	0.560885	0.422	0.026	0
SEPW1	0	0.560707	0.809	0.523	0
FBXO36	0	0.560262	0.48	0.038	0
TJP3	0	0.5586	0.6	0.142	0
BCO2	0	0.557804	0.494	0.048	0
C10orf67	0	0.557787	0.426	0.01	0
CEP83	0	0.555087	0.531	0.083	0
CFAP77	0	0.553441	0.431	0.011	0
MGLL	0	0.552704	0.787	0.33	0
STRBP	0	0.552093	0.739	0.263	0
ULK4	0	0.55189	0.469	0.036	0
UACA	0	0.551708	0.682	0.228	0
FAM179A	0	0.549951	0.393	0.013	0
CASC2	0	0.549507	0.433	0.018	0
PLEKHB1	0	0.548492	0.445	0.033	0
MIPEP	0	0.547417	0.486	0.055	0
PLEKHG7	0	0.546771	0.507	0.08	0
ZNF474	0	0.54559	0.425	0.011	0
FAM27C	0	0.544449	0.368	0.013	0
SERPINB6	0	0.543972	0.767	0.297	0
KIAA1456	0	0.542943	0.419	0.049	0
FTH1	0	0.542942	0.999	0.972	0
SECISBP2L	0	0.542852	0.644	0.195	0
UBAC1	0	0.542736	0.767	0.279	0
UNC93B1	0	0.541745	0.673	0.211	0
AP2B1	0	0.541698	0.737	0.258	0
SLAIN2	0	0.541599	0.666	0.227	0
VPS35	0	0.541456	0.848	0.406	0
NBEA	0	0.538631	0.63	0.187	0
AGBL2	0	0.535825	0.411	0.018	0
AKNA	0	0.535369	0.436	0.03	0
ZNF295-AS1	0	0.535114	0.326	0.008	0
METTL7A	0	0.534259	0.743	0.275	0
MORF4L2	0	0.534191	0.773	0.316	0
NHLRC4	0	0.533952	0.413	0.012	0
MEAF6	0	0.53342	0.778	0.31	0
HECTD1	0	0.532956	0.81	0.366	0
SLC23A1	0	0.531691	0.371	0.013	0
RP11-101E5.1	0	0.531198	0.356	0.009	0
DHX32	0	0.5302	0.594	0.188	0
NDUFAF3	0	0.530031	0.757	0.293	0
CALML4	0	0.529939	0.438	0.045	0
CLIC6	0	0.528235	0.667	0.225	0
CDC14A	0	0.528057	0.46	0.057	0
APOO	0	0.527749	0.547	0.107	0
MDM1	0	0.52768	0.498	0.063	0
FAM184A	0	0.52694	0.454	0.049	0
IDS	0	0.524749	0.651	0.204	0
PTPRN2	0	0.524629	0.552	0.105	0
TMEM154	0	0.524267	0.51	0.097	0
CYB5D1	0	0.52397	0.449	0.034	0
COL28A1	0	0.523777	0.34	0.008	0
ERGIC3	0	0.523325	0.84	0.396	0
TMC4	0	0.523236	0.688	0.239	0
CAT	0	0.523065	0.646	0.197	0
ATP6V1D	0	0.522877	0.693	0.238	0
PPP4R3B	0	0.522717	0.685	0.235	0
TEKT4	0	0.521719	0.407	0.013	0
SORBS2	0	0.520051	0.596	0.153	0
SARAF	0	0.518988	0.911	0.548	0
NSUN7	0	0.517224	0.463	0.051	0
KCTD12	0	0.516407	0.377	0.023	0
CD38	0	0.516355	0.391	0.018	0
LRRC61	0	0.515609	0.441	0.046	0
VDAC3	0	0.515294	0.783	0.332	0
SHROOM3	0	0.512928	0.5	0.108	0
WDR19	0	0.509719	0.433	0.037	0
KLHDC9	0	0.509385	0.473	0.051	0
APPL2	0	0.508703	0.617	0.201	0
ZNF664	0	0.508452	0.594	0.151	0
LARP6	0	0.505227	0.496	0.095	0
C14orf37	0	0.504964	0.386	0.022	0
DMD	0	0.504934	0.475	0.087	0
KIF6	0	0.50467	0.394	0.014	0
TUBGCP2	0	0.504021	0.711	0.252	0
FAM179B	0	0.502696	0.5	0.095	0
ABHD2	0	0.501445	0.695	0.242	0
OFD1	0	0.50099	0.684	0.265	0
TBC1D8	0	0.500729	0.452	0.06	0
SLC25A36	0	0.500589	0.795	0.357	0
DENND6B	0	0.49997	0.422	0.027	0
KIF2A	0	0.49936	0.814	0.366	0
INTU	0	0.49919	0.537	0.094	0
CEP97	0	0.498712	0.441	0.048	0
DALRD3	0	0.498256	0.555	0.128	0
C5orf42	0	0.498004	0.548	0.163	0
GBP1	0	0.495149	0.388	0.087	0
TMEM212	0	0.493811	0.364	0.008	0
NELFE	0	0.493679	0.668	0.221	0
CCDC60	0	0.493373	0.502	0.073	0
COL21A1	0	0.493145	0.4	0.028	0
LAP3	0	0.492647	0.669	0.239	0
KTN1	0	0.492638	0.954	0.684	0
CD200R1L	0	0.491946	0.229	0.006	0
SPATA4	0	0.491015	0.38	0.009	0
C10orf95	0	0.49076	0.415	0.026	0
WDR93	0	0.490278	0.384	0.013	0
GFM2	0	0.490214	0.478	0.08	0
RBKS	0	0.489921	0.445	0.047	0
TNFRSF19	0	0.489838	0.407	0.035	0
ZKSCAN1	0	0.489207	0.828	0.426	0
WBSCR27	0	0.487558	0.359	0.034	0
HN1L	0	0.48679	0.581	0.186	0
VSTM2L	0	0.48595	0.352	0.032	0
CDC16	0	0.48527	0.577	0.141	0
CBY1	0	0.485107	0.528	0.107	0
ANKRD18A	0	0.484529	0.376	0.05	0
FAM161A	0	0.484204	0.576	0.114	0
CHMP5	0	0.483247	0.821	0.39	0
GAS2L2	0	0.483237	0.376	0.012	0
PRSS12	0	0.48191	0.455	0.055	0
SCAMP4	0	0.481652	0.524	0.114	0
SPATA6L	0	0.480871	0.404	0.03	0
LMLN	0	0.480246	0.427	0.05	0
MUC4	0	0.480245	0.787	0.374	0
CFAP206	0	0.480198	0.38	0.012	0
INHBB	0	0.478772	0.35	0.021	0
LIMS1	0	0.477947	0.705	0.274	0
LRRC4	0	0.477748	0.408	0.052	0
VIM-AS1	0	0.476948	0.344	0.016	0
DZANK1	0	0.47684	0.393	0.026	0
CROCC	0	0.475686	0.454	0.052	0
CIR1	0	0.475192	0.84	0.411	0
HAGH	0	0.475119	0.629	0.198	0
SUN1	0	0.475106	0.637	0.207	0
RHOU	0	0.474108	0.391	0.052	0
ANKRD45	0	0.474039	0.381	0.018	0
GLIPR2	0	0.472592	0.597	0.175	0
SF3B2	0	0.472373	0.835	0.414	0
CCDC82	0	0.47172	0.644	0.186	0
IL5RA	0	0.471474	0.36	0.011	0
LEKR1	0	0.471318	0.39	0.024	0
MYO1E	0	0.471083	0.455	0.082	0
RAB3B	0	0.46952	0.426	0.063	0
KIFAP3	0	0.467999	0.554	0.124	0
DAPP1	0	0.466381	0.48	0.099	0
NLRP1	0	0.46633	0.454	0.056	0
ARFGEF3	0	0.465968	0.638	0.235	0
SYTL3	0	0.465131	0.409	0.053	0
C2orf81	0	0.464941	0.372	0.018	0
HACD4	0	0.464273	0.472	0.062	0
ARL13B	0	0.46423	0.47	0.071	0
MTURN	0	0.46401	0.532	0.129	0
PPP1R7	0	0.462896	0.717	0.317	0
TXLNB	0	0.462666	0.342	0.012	0
USP2	0	0.462623	0.425	0.047	0
RP11-1008C21.1	0	0.46256	0.337	0.01	0
PWWP2B	0	0.462426	0.513	0.113	0
WDR90	0	0.462388	0.403	0.036	0
RSPH14	0	0.462202	0.372	0.013	0
CGN	0	0.461484	0.54	0.143	0
SGMS2	0	0.461319	0.528	0.145	0
SMIM5	0	0.461304	0.409	0.033	0
DUSP14	0	0.459089	0.56	0.156	0
ABCA5	0	0.458527	0.642	0.258	0
ERICH2	0	0.458353	0.361	0.014	0
FUZ	0	0.458149	0.406	0.041	0
ATP2A2	0	0.457763	0.751	0.34	0
BCL2L1	0	0.457601	0.534	0.133	0
STOM	0	0.45753	0.481	0.158	0
SYTL2	0	0.456836	0.61	0.187	0
UBL3	0	0.455721	0.683	0.253	0
ARHGAP39	0	0.455616	0.388	0.023	0
CCDC13	0	0.45558	0.351	0.011	0
GAPVD1	0	0.455324	0.624	0.218	0
PLCH1	0	0.454811	0.371	0.022	0
BTBD3	0	0.453985	0.467	0.087	0
C11orf63	0	0.452264	0.364	0.021	0
KIAA0232	0	0.452263	0.654	0.23	0
RP4-666F24.3	0	0.452085	0.33	0.01	0
PGM2L1	0	0.451532	0.662	0.25	0
FAM47E	0	0.450374	0.389	0.026	0
TCEAL3	0	0.450307	0.643	0.208	0
YWHAE	0	0.450131	0.953	0.649	0
MAP1LC3A	0	0.450122	0.536	0.134	0
TTLL7	0	0.449103	0.399	0.045	0
BEST4	0	0.448571	0.329	0.015	0
ANKRD26	0	0.448247	0.606	0.177	0
SLC25A4	0	0.447231	0.704	0.278	0
EFCAB12	0	0.446181	0.365	0.013	0
ELK3	0	0.445331	0.481	0.095	0
PDE4DIP	0	0.444523	0.481	0.102	0
PFN2	0	0.444352	0.711	0.272	0
PCSK1N	0	0.443665	0.24	0.023	0
IDH2	0	0.442606	0.703	0.293	0
FAM13A	0	0.442346	0.527	0.134	0
ALMS1	0	0.441997	0.402	0.056	0
ZNHIT2	0	0.43987	0.456	0.071	0
SRD5A2	0	0.439858	0.33	0.007	0
BBIP1	0	0.439665	0.529	0.12	0
TTC12	0	0.439646	0.428	0.06	0
MFSD6	0	0.439129	0.569	0.174	0
ENKD1	0	0.439026	0.399	0.038	0
UNC119B	0	0.438623	0.401	0.041	0
DEGS2	0	0.438102	0.653	0.244	0
NDUFAB1	0	0.436543	0.873	0.516	0
MYEF2	0	0.435163	0.335	0.012	0
IFI6	0	0.434765	0.45	0.136	0
C4orf3	0	0.433418	0.903	0.555	0
MYB	0	0.433345	0.415	0.049	0
DNAAF4	0	0.432166	0.132	0.008	0
GIPR	0	0.431872	0.35	0.024	0
FAIM	0	0.431465	0.503	0.107	0
DZIP1	0	0.431393	0.352	0.015	0
BBS5	0	0.430964	0.393	0.043	0
CRIP2	0	0.430898	0.521	0.113	0
GCLM	0	0.429949	0.752	0.338	0
ANKRD28	0	0.429748	0.518	0.145	0
IFT140	0	0.428854	0.366	0.025	0
MPDZ	0	0.428477	0.388	0.048	0
STPG1	0	0.428457	0.392	0.037	0
RHPN1	0	0.427736	0.405	0.047	0
NAT14	0	0.425887	0.389	0.039	0
OSBPL6	0	0.425485	0.335	0.032	0
CD74	0	0.424119	0.786	0.471	0
ZNF273	0	0.423667	0.409	0.062	0
CFDP1	0	0.423332	0.844	0.435	0
LRRC74B	0	0.423112	0.341	0.013	0
CYB561	0	0.422811	0.59	0.189	0
SLC13A3	0	0.421507	0.33	0.018	0
GRIN3B	0	0.421267	0.318	0.007	0
CCDC148	0	0.421213	0.361	0.02	0
MAK	0	0.42073	0.333	0.013	0
CLIC1	0	0.420158	0.967	0.739	0
CHCHD6	0	0.418861	0.52	0.125	0
PRR34-AS1	0	0.41795	0.449	0.089	0
NME9	0	0.417825	0.323	0.009	0
ERICH6-AS1	0	0.41761	0.344	0.017	0
CCDC160	0	0.41751	0.41	0.065	0
EVI5	0	0.41728	0.534	0.147	0
WDR13	0	0.415665	0.563	0.167	0
C5orf45	0	0.415443	0.427	0.072	0
MDM2	0	0.414877	0.623	0.236	0
TTLL9	0	0.414359	0.318	0.012	0
C11orf49	0	0.413836	0.459	0.093	0
CFAP20	0	0.412908	0.487	0.104	0
SCCPDH	0	0.411876	0.658	0.261	0
DRC7	0	0.411561	0.325	0.009	0
MSI2	0	0.411156	0.751	0.341	0
TPPP	0	0.410797	0.34	0.036	0
SYNE2	0	0.41046	0.891	0.55	0
B3GNT7	0	0.41028	0.447	0.103	0
MLXIP	0	0.41001	0.521	0.14	0
ARMC9	0	0.409713	0.38	0.041	0
NRAV	0	0.408893	0.354	0.026	0
TRAK1	0	0.40774	0.643	0.243	0
TP53BP1	0	0.407724	0.485	0.121	0
HNRNPF	0	0.407378	0.844	0.465	0
GMPR	0	0.407236	0.406	0.07	0
CASZ1	0	0.406474	0.513	0.142	0
WRAP53	0	0.40333	0.362	0.032	0
AC013264.1	0	0.40322	0.125	0.003	0
CCDC157	0	0.402627	0.347	0.022	0
DYDC1	0	0.402555	0.316	0.01	0
CCDC28A	0	0.402349	0.516	0.132	0
C16orf71	0	0.40225	0.329	0.011	0
COX17	0	0.401792	0.758	0.344	0
CMPK1	0	0.401031	0.797	0.417	0
TMEM45B	0	0.400444	0.441	0.095	0
SMPD3	0	0.400077	0.342	0.042	0
CABCOCO1	0	0.400058	0.124	0.004	0
MUCL1	0	0.399126	0.23	0.01	0
HSD11B1L	0	0.399014	0.357	0.033	0
LYRM2	0	0.398702	0.732	0.308	0
CCDC138	0	0.398266	0.385	0.048	0
TUBB2A	0	0.398097	0.615	0.25	0
CLIP1	0	0.397891	0.745	0.346	0
SCPEP1	0	0.397518	0.762	0.393	0
MED31	0	0.397064	0.583	0.181	0
LXN	0	0.396954	0.521	0.145	0
ANXA7	0	0.396557	0.782	0.382	0
CCL28	0	0.395691	0.397	0.078	0
NAA20	0	0.395449	0.726	0.326	0
C16orf46	0	0.395257	0.34	0.022	0
TMEM254	0	0.394831	0.41	0.066	0
PKN1	0	0.394775	0.367	0.046	0
GPX4	0	0.393455	0.983	0.836	0
NCALD	0	0.393219	0.355	0.032	0
RHPN2	0	0.392955	0.388	0.075	0
CTD-2015H6.3	0	0.392115	0.354	0.053	0
TSPAN3	0	0.391592	0.87	0.484	0
ADSS	0	0.391566	0.792	0.402	0
RBM24	0	0.391265	0.302	0.009	0
BCAS3	0	0.390817	0.402	0.06	0
LRRC43	0	0.390561	0.312	0.008	0
SLC20A2	0	0.390543	0.524	0.149	0
BNIP3	0	0.390389	0.515	0.116	0
CFAP298	0	0.390249	0.132	0.03	0
B2M	0	0.39014	0.996	0.982	0
MYCBPAP	0	0.389598	0.305	0.01	0
DYNLRB1	0	0.38921	0.863	0.48	0
MORN1	0	0.387946	0.344	0.028	0
BBS4	0	0.3877	0.432	0.072	0
SLC4A8	0	0.387608	0.305	0.016	0
HDGF	0	0.386858	0.767	0.357	0
EFCAB6	0	0.38669	0.317	0.016	0
CFAP300	0	0.386517	0.123	0.006	0
RABGAP1L	0	0.385663	0.574	0.18	0
ANXA1	0	0.385463	0.995	0.875	0
ZC2HC1C	0	0.385285	0.337	0.022	0
CPEB4	0	0.385123	0.558	0.204	0
ALDH1A1	0	0.384702	0.973	0.795	0
SMIM14	0	0.384334	0.775	0.359	0
HLA-DRA	0	0.383332	0.661	0.345	0
RP11-395E19.6	0	0.38322	0.275	0.007	0
KDM1B	0	0.383111	0.385	0.055	0
ODF2	0	0.383109	0.381	0.052	0
MMP24-AS1	0	0.382894	0.641	0.293	0
RB1CC1	0	0.382797	0.745	0.361	0
EML1	0	0.382724	0.331	0.028	0
KIAA0825	0	0.382105	0.35	0.036	0
PCYT2	0	0.381969	0.425	0.081	0
TTC21B	0	0.381417	0.372	0.06	0
TRIM2	0	0.380491	0.72	0.32	0
CITED4	0	0.380094	0.527	0.183	0
IFT80	0	0.379926	0.431	0.082	0
ANKRD54	0	0.378457	0.457	0.096	0
FMN1	0	0.37745	0.358	0.057	0
TMEM68	0	0.376715	0.458	0.104	0
FXYD1	0	0.376549	0.37	0.07	0
ATXN2	0	0.376534	0.607	0.219	0
MAPK8IP1	0	0.376335	0.338	0.045	0
ACADM	0	0.376287	0.638	0.256	0
EFCAB11	0	0.375656	0.422	0.074	0
CIPC	0	0.374858	0.482	0.132	0
BCAS1	0	0.374687	0.493	0.148	0
ADH6	0	0.373828	0.268	0.007	0
TRMT1L	0	0.373767	0.427	0.093	0
EBNA1BP2	0	0.373716	0.62	0.226	0
NUDT4	0	0.373463	0.622	0.237	0
SEC14L1	0	0.372695	0.7	0.322	0
GSTP1	0	0.371753	0.999	0.955	0
TCTN2	0	0.371537	0.319	0.021	0
C21orf2	0	0.371277	0.525	0.153	0
TWF1	0	0.371077	0.643	0.257	0
TRIM56	0	0.371014	0.725	0.333	0
MED25	0	0.370301	0.38	0.061	0
TTC30B	0	0.370042	0.333	0.035	0
GNA11	0	0.368736	0.485	0.131	0
TACC2	0	0.367168	0.63	0.248	0
BCYRN1	0	0.366977	0.273	0.023	0
DNAL4	0	0.366564	0.394	0.065	0
TUSC2	0	0.36641	0.542	0.175	0
SHANK2	0	0.366109	0.294	0.019	0
IFT122	0	0.366089	0.344	0.036	0
CAST	0	0.365297	0.978	0.798	0
SMS	0	0.365157	0.726	0.349	0
PRRT3	0	0.365009	0.388	0.071	0
ANKFN1	0	0.364996	0.287	0.006	0
RBM38	0	0.364831	0.359	0.055	0
GNA14	0	0.364183	0.294	0.017	0
AK8	0	0.363373	0.297	0.01	0
PDK4	0	0.363357	0.278	0.033	0
UGDH	0	0.362518	0.564	0.191	0
TMBIM6	0	0.362022	0.962	0.734	0
SPATA7	0	0.3611	0.377	0.049	0
KIAA0556	0	0.360743	0.363	0.053	0
WDR92	0	0.360232	0.391	0.069	0
TMEM131	0	0.359719	0.589	0.224	0
ANKDD1B	0	0.359713	0.293	0.011	0
JOSD2	0	0.359695	0.505	0.185	0
IGF2BP2	0	0.358704	0.511	0.163	0
LINC01436	0	0.358541	0.192	0.022	0
REC8	0	0.358175	0.404	0.087	0
CTD-2186M15.3	0	0.357841	0.321	0.033	0
ANK3	0	0.357272	0.762	0.383	0
DNER	0	0.35642	0.277	0.007	0
RBM43	0	0.355236	0.476	0.116	0
PLEKHS1	0	0.35514	0.704	0.329	0
LRBA	0	0.355105	0.517	0.178	0
OCEL1	0	0.354527	0.414	0.093	0
UBE3D	0	0.354182	0.342	0.042	0
LRRC45	0	0.353782	0.352	0.044	0
IPO11	0	0.352836	0.299	0.034	0
RAMP1	0	0.35282	0.316	0.07	0
KIAA1257	0	0.35276	0.284	0.009	0
TTBK2	0	0.352174	0.379	0.068	0
ADAM12	0	0.352115	0.278	0.013	0
ANAPC5	0	0.352004	0.737	0.334	0
TTC9	0	0.351798	0.477	0.149	0
IQCH	0	0.351754	0.282	0.012	0
PNMA1	0	0.35076	0.33	0.038	0
PSMB5	0	0.350028	0.799	0.442	0
KNDC1	0	0.350025	0.273	0.008	0
PPP1R32	0	0.349803	0.264	0.012	0
WDR35	0	0.349256	0.333	0.036	0
OSBPL3	0	0.349152	0.387	0.084	0
DNAJB6	0	0.348442	0.765	0.371	0
XRN2	0	0.348119	0.775	0.375	0
CCDC151	0	0.347917	0.299	0.014	0
ABHD12B	0	0.347751	0.302	0.027	0
PITPNM1	0	0.347202	0.35	0.056	0
TTC30A	0	0.34642	0.294	0.028	0
GALNS	0	0.346066	0.344	0.04	0
CFAP161	0	0.345768	0.273	0.008	0
MARCH6	0	0.345736	0.621	0.241	0
KPNA3	0	0.345673	0.546	0.198	0
TMEM173	0	0.345047	0.639	0.219	0
HRASLS2	0	0.344866	0.284	0.026	0
CHST6	0	0.344841	0.49	0.162	0
XPNPEP3	0	0.343842	0.415	0.083	0
STYXL1	0	0.34344	0.42	0.103	0
LRRIQ3	0	0.343197	0.291	0.017	0
PAPOLA	0	0.343044	0.798	0.415	0
PDCD6	0	0.343028	0.783	0.431	0
WI2-1959D15.1	0	0.340981	0.26	0.009	0
CACNG6	0	0.340811	0.244	0.006	0
NANS	0	0.340528	0.712	0.353	0
PPP6R1	0	0.340177	0.432	0.106	0
PTPRF	0	0.339994	0.76	0.374	0
IFT20	0	0.339463	0.625	0.252	0
DHX40	0	0.339449	0.553	0.176	0
SNHG10	0	0.339352	0.342	0.049	0
GIPC2	0	0.339241	0.255	0.011	0
ALG1L	0	0.339209	0.276	0.031	0
AAED1	0	0.338202	0.368	0.061	0
MLLT4	0	0.337881	0.594	0.276	0
C3orf67	0	0.337809	0.304	0.03	0
ADSSL1	0	0.33754	0.331	0.045	0
AKAP6	0	0.337458	0.31	0.027	0
RPP38	0	0.337008	0.548	0.187	0
ATG9B	0	0.336772	0.268	0.009	0
F11R	0	0.336515	0.576	0.213	0
CYB5A	0	0.336484	0.891	0.569	0
EIF4G3	0	0.336067	0.51	0.179	0
RP11-368I7.4	0	0.335807	0.249	0.007	0
POLQ	0	0.335413	0.271	0.023	0
NFE2L1	0	0.335385	0.601	0.25	0
ERBB4	0	0.334931	0.251	0.019	0
RNF6	0	0.334887	0.433	0.112	0
AHNAK2	0	0.334652	0.432	0.181	0
BDH1	0	0.334036	0.403	0.105	0
TTC16	0	0.333623	0.264	0.008	0
TAGLN2	0	0.333149	0.895	0.565	0
WNK1	0	0.332942	0.61	0.247	0
TCP11L2	0	0.332521	0.349	0.062	0
HLA-DRB1	0	0.332198	0.501	0.221	0
CAPN2	0	0.33185	0.768	0.383	0
CHMP2A	0	0.331843	0.881	0.558	0
CEP41	0	0.331717	0.327	0.044	0
IDNK	0	0.330491	0.348	0.057	0
SMIM19	0	0.330414	0.77	0.411	0
AC084033.3	0	0.329098	0.12	0.011	0
TP73	0	0.328512	0.343	0.034	0
LRRC27	0	0.328288	0.301	0.028	0
IQSEC1	0	0.327627	0.409	0.11	0
LRRC18	0	0.327448	0.258	0.006	0
SMKR1	0	0.327246	0.285	0.016	0
SLFN5	0	0.327227	0.582	0.255	0
PDCD6IP	0	0.326779	0.655	0.296	0
DDAH1	0	0.326572	0.342	0.065	0
RNPEP	0	0.326525	0.478	0.152	0
VRK3	0	0.32611	0.42	0.104	0
HIBADH	0	0.325932	0.401	0.097	0
LY75	0	0.325726	0.316	0.045	0
LMNTD1	0	0.325254	0.245	0.005	0
CNDP2	0	0.323807	0.584	0.241	0
CCDC187	0	0.32345	0.242	0.008	0
STEAP3	0	0.32267	0.374	0.09	0
CCDC66	0	0.322527	0.52	0.154	0
AP4M1	0	0.322489	0.388	0.075	0
RP11-122M14.1	0	0.321965	0.259	0.006	0
NEDD4L	0	0.321844	0.563	0.195	0
AGTRAP	0	0.321205	0.49	0.148	0
NAT1	0	0.320916	0.318	0.043	0
NAP1L1	0	0.320856	0.94	0.647	0
UCN3	0	0.320644	0.217	0.013	0
COPB2	0	0.32052	0.71	0.336	0
CES2	0	0.320202	0.477	0.14	0
PFKP	0	0.319933	0.47	0.181	0
LAMC2	0	0.319759	0.333	0.054	0
POLD2	0	0.31975	0.551	0.185	0
CEP89	0	0.319728	0.387	0.077	0
TSPYL4	0	0.319529	0.365	0.067	0
TP53INP1	0	0.31889	0.389	0.093	0
PRR15	0	0.318758	0.615	0.263	0
SCAND1	0	0.318677	0.875	0.54	0
UPF1	0	0.318094	0.551	0.22	0
PAIP2	0	0.318068	0.706	0.317	0
CTSH	0	0.318019	0.655	0.333	0
TRIM37	0	0.317457	0.375	0.083	0
SYS1	0	0.316996	0.421	0.11	0
MEIG1	0	0.316826	0.256	0.011	0
HSPD1	0	0.316497	0.878	0.539	0
GFPT1	0	0.315979	0.562	0.214	0
ALKBH5	0	0.315851	0.49	0.161	0
SNRNP25	0	0.315685	0.564	0.222	0
RP1-140K8.5	0	0.315354	0.225	0.006	0
CMTM4	0	0.314903	0.452	0.138	0
AHSA2	0	0.314727	0.456	0.158	0
SLC2A10	0	0.314701	0.461	0.141	0
GBP6	0	0.31432	0.28	0.033	0
PRR18	0	0.313799	0.241	0.006	0
TMEM59	0	0.31357	0.961	0.757	0
MGST3	0	0.313038	0.865	0.553	0
KATNB1	0	0.313021	0.299	0.035	0
LPGAT1	0	0.313003	0.569	0.224	0
TPGS2	0	0.312326	0.568	0.227	0
GON7	0	0.3119	0.118	0.017	0
PCNXL4	0	0.311844	0.421	0.12	0
NUP50	0	0.311774	0.568	0.217	0
GSTA3	0	0.311409	0.172	0.004	0
DNAJC10	0	0.311192	0.68	0.29	0
MAGIX	0	0.310748	0.354	0.078	0
DCDC2	0	0.31074	0.245	0.007	0
CCT2	0	0.310522	0.73	0.355	0
GLB1L	0	0.309781	0.291	0.028	0
U47924.27	0	0.309704	0.415	0.121	0
LINC00467	0	0.309679	0.553	0.181	0
IFT52	0	0.30939	0.39	0.081	0
RARRES3	0	0.309178	0.835	0.475	0
IL20RA	0	0.308886	0.427	0.113	0
FSIP1	0	0.308803	0.244	0.008	0
AC195454.1	0	0.308692	0.225	0.006	0
RALB	0	0.308672	0.363	0.078	0
PHIP	0	0.307644	0.709	0.353	0
PDE8B	0	0.30714	0.277	0.049	0
CENPM	0	0.306875	0.293	0.048	0
NAP1L4	0	0.306078	0.736	0.367	0
TCP1	0	0.305519	0.652	0.288	0
MZF1-AS1	0	0.305494	0.28	0.031	0
SPATA13	0	0.304734	0.298	0.051	0
TTLL5	0	0.304645	0.323	0.052	0
PIBF1	0	0.304458	0.524	0.188	0
RP4-625H18.2	0	0.304318	0.238	0.008	0
TSSC1	0	0.303982	0.338	0.096	0
MTSS1	0	0.303831	0.656	0.277	0
TTC5	0	0.303735	0.403	0.087	0
IGSF10	0	0.303119	0.281	0.033	0
CRY2	0	0.302995	0.354	0.072	0
CASC4	0	0.302995	0.65	0.303	0
MX1	0	0.302989	0.541	0.208	0
BTC	0	0.302659	0.402	0.1	0
KANSL1L	0	0.30251	0.38	0.084	0
GTF2H5	0	0.302448	0.78	0.388	0
PALLD	0	0.302178	0.63	0.276	0
LINC00094	0	0.302021	0.262	0.02	0
REV3L	0	0.301472	0.459	0.138	0
AQP4-AS1	0	0.301006	0.251	0.028	0
GRAMD3	0	0.300585	0.32	0.086	0
RP1-8B1.4	0	0.300364	0.252	0.02	0
ZMYND12	0	0.300087	0.251	0.01	0
CYB561A3	0	0.299696	0.375	0.087	0
BUD31	0	0.299501	0.753	0.392	0
TIMP4	0	0.299409	0.235	0.006	0
LRRFIP1	0	0.299031	0.899	0.577	0
LRRC56	0	0.299015	0.255	0.015	0
DGKH	0	0.298466	0.598	0.249	0
CDH1	0	0.298225	0.68	0.317	0
PPID	0	0.298064	0.476	0.154	0
ARL6	0	0.297895	0.268	0.02	0
PIN1	0	0.29788	0.637	0.277	0
LKAAEAR1	0	0.29786	0.179	0.007	0
P4HA2	0	0.297554	0.395	0.104	0
PTBP3	0	0.297431	0.621	0.268	0
OTUD4	0	0.297021	0.391	0.104	0
KATNAL2	0	0.296275	0.352	0.062	0
CEP19	0	0.296106	0.303	0.032	0
IRAK1BP1	0	0.296038	0.321	0.048	0
RSPH10B	0	0.295951	0.237	0.006	0
C5orf15	0	0.295444	0.472	0.152	0
NDUFB1	0	0.295352	0.856	0.498	0
HLA-DPA1	0	0.295039	0.309	0.125	0
TCTE1	0	0.294617	0.243	0.008	0
SAP30	0	0.294259	0.365	0.089	0
DHX57	0	0.293886	0.34	0.067	0
SPPL2B	0	0.293789	0.439	0.127	0
ERCC1	0	0.292218	0.572	0.225	0
FAM149A	0	0.291719	0.262	0.023	0
GMPPB	0	0.291679	0.396	0.11	0
FGF14	0	0.29136	0.201	0.005	0
GLT8D1	0	0.291126	0.455	0.143	0
ANKRD18B	0	0.290899	0.278	0.033	0
CST6	0	0.290704	0.19	0.004	0
MCAT	0	0.290317	0.352	0.071	0
CLTC	0	0.290185	0.709	0.354	0
PZP	0	0.289759	0.227	0.009	0
MARCKS	0	0.289735	0.755	0.383	0
SLC35A2	0	0.289642	0.342	0.073	0
FAM206A	0	0.289516	0.34	0.068	0
FOCAD	0	0.289329	0.282	0.039	0
C17orf82	0	0.289289	0.266	0.03	0
DNAJB4	0	0.289225	0.295	0.044	0
ENO4	0	0.288873	0.231	0.007	0
FAM221A	0	0.288841	0.314	0.062	0
NARS	0	0.288587	0.76	0.399	0
TTC7B	0	0.28851	0.215	0.017	0
ADGRF1	0	0.288344	0.476	0.177	0
SNX29	0	0.288177	0.335	0.065	0
GOLPH3L	0	0.287617	0.447	0.145	0
PRKAR2A	0	0.287572	0.55	0.226	0
WDR31	0	0.286807	0.269	0.026	0
NEK4	0	0.286475	0.3	0.049	0
IGF1R	0	0.285773	0.542	0.21	0
NIN	0	0.285762	0.397	0.116	0
DUSP4	0	0.28544	0.233	0.018	0
COL9A3	0	0.285133	0.226	0.009	0
CYP27A1	0	0.284496	0.312	0.056	0
LPIN2	0	0.284291	0.362	0.089	0
RRAGA	0	0.283968	0.58	0.23	0
CCDC89	0	0.283896	0.225	0.007	0
AGPAT3	0	0.283792	0.429	0.131	0
VAPA	0	0.283722	0.893	0.578	0
YPEL5	0	0.282782	0.612	0.267	0
PPP2CB	0	0.282523	0.673	0.304	0
USP51	0	0.280879	0.308	0.047	0
HSPA4L	0	0.280468	0.418	0.12	0
PLIN5	0	0.280463	0.324	0.07	0
FAM175A	0	0.280024	0.299	0.047	0
PDPK1	0	0.279615	0.491	0.176	0
ST6GALNAC6	0	0.278637	0.342	0.091	0
HIPK3	0	0.278215	0.526	0.205	0
CAP2	0	0.277604	0.248	0.023	0
PAIP2B	0	0.27749	0.285	0.041	0
C19orf70	0	0.277387	0.833	0.497	0
ATP9A	0	0.277092	0.376	0.104	0
TULP3	0	0.276841	0.33	0.066	0
NEIL1	0	0.276765	0.4	0.113	0
C6orf132	0	0.276222	0.513	0.192	0
GALNT3	0	0.276204	0.507	0.195	0
ADGRE5	0	0.275823	0.244	0.033	0
MYH14	0	0.275445	0.582	0.263	0
ATP2C2	0	0.275428	0.614	0.271	0
CCNDBP1	0	0.275334	0.529	0.206	0
IARS2	0	0.274491	0.576	0.245	0
NDUFA3	0	0.274339	0.733	0.388	0
ACO2	0	0.273998	0.513	0.197	0
C6orf226	0	0.273912	0.458	0.141	0
SORT1	0	0.273668	0.383	0.103	0
ETNK1	0	0.273128	0.478	0.17	0
GADD45GIP1	0	0.273014	0.801	0.475	0
TTC39C	0	0.272893	0.494	0.174	0
CLHC1	0	0.272618	0.268	0.032	0
WDR73	0	0.272214	0.441	0.131	0
FBXL13	0	0.272022	0.248	0.023	0
CAMSAP1	0	0.271588	0.356	0.091	0
MGMT	0	0.271551	0.712	0.357	0
SEC14L4	0	0.271374	0.215	0.011	0
FAM188B	0	0.27135	0.224	0.013	0
POMT2	0	0.271294	0.23	0.021	0
COG7	0	0.270855	0.354	0.09	0
ECI2	0	0.270854	0.551	0.263	0
STK40	0	0.270672	0.301	0.06	0
ATXN1	0	0.270519	0.364	0.088	0
CTD-2544H17.1	0	0.270258	0.205	0.004	0
CREM	0	0.270208	0.443	0.149	0
COMMD8	0	0.269849	0.445	0.133	0
SLC38A6	0	0.269793	0.317	0.058	0
TYMP	0	0.26975	0.642	0.281	0
RP11-242D8.1	0	0.269577	0.311	0.062	0
EFHD2	0	0.268754	0.77	0.419	0
CYB5R1	0	0.268682	0.516	0.203	0
SOAT1	0	0.268587	0.323	0.081	0
P4HA1	0	0.266649	0.443	0.163	0
GRM7	0	0.266579	0.211	0.007	0
ARFIP2	0	0.266424	0.46	0.168	0
CLTA	0	0.266251	0.929	0.682	0
IQCB1	0	0.266226	0.432	0.145	0
CHCHD5	0	0.266176	0.668	0.32	0
RP11-263K19.4	0	0.265895	0.219	0.015	0
MYO6	0	0.265892	0.704	0.355	0
CELF1	0	0.265877	0.595	0.269	0
PRDX3	0	0.265839	0.714	0.362	0
GALM	0	0.265536	0.282	0.052	0
FBXL2	0	0.26551	0.238	0.016	0
FAM120A	0	0.264747	0.649	0.306	0
COBL	0	0.264287	0.3	0.069	0
DUBR	0	0.263542	0.243	0.017	0
ZNFX1	0	0.263453	0.365	0.113	0
ERCC3	0	0.263451	0.297	0.065	0
GLYR1	0	0.263389	0.508	0.198	0
DNAH1	0	0.263353	0.224	0.013	0
RAD9A	0	0.263301	0.457	0.144	0
IPMK	0	0.262837	0.297	0.062	0
ZNF599	0	0.262538	0.307	0.05	0
EP400	0	0.262391	0.402	0.129	0
AC007325.4	0	0.26221	0.342	0.077	0
SLC16A5	0	0.26214	0.284	0.042	0
ISCA1	0	0.261999	0.432	0.134	0
RALGPS2	0	0.261914	0.432	0.138	0
SPTAN1	0	0.261667	0.542	0.235	0
FCF1	0	0.261359	0.389	0.109	0
TEAD1	0	0.261273	0.44	0.144	0
SPCS1	0	0.261208	0.895	0.616	0
GABARAPL2	0	0.260885	0.801	0.489	0
GCLC	0	0.260848	0.644	0.306	0
DPP7	0	0.260447	0.622	0.289	0
CNTD1	0	0.260008	0.188	0.012	0
HMGXB3	0	0.259944	0.555	0.226	0
ASL	0	0.259864	0.427	0.145	0
STAT1	0	0.259833	0.485	0.231	0
LRGUK	0	0.259823	0.208	0.008	0
GRAMD1C	0	0.25973	0.292	0.053	0
ABHD11	0	0.259341	0.504	0.201	0
C6orf52	0	0.259301	0.232	0.016	0
MID1IP1	0	0.258969	0.376	0.101	0
SYNGAP1	0	0.258839	0.255	0.03	0
ZCWPW1	0	0.258482	0.363	0.082	0
STAM2	0	0.258299	0.439	0.162	0
PSMB9	0	0.25751	0.629	0.332	0
FGFR1OP	0	0.256721	0.297	0.055	0
DUOX1	0	0.256558	0.6	0.263	0
RUNDC1	0	0.255405	0.319	0.079	0
PRR13	0	0.255092	0.667	0.327	0
SUDS3	0	0.254725	0.653	0.313	0
SMARCA4	0	0.254633	0.515	0.212	0
ZMAT2	0	0.254119	0.638	0.286	0
ANP32E	0	0.253981	0.606	0.268	0
CAB39	0	0.253796	0.401	0.137	0
C12orf10	0	0.253627	0.531	0.207	0
TTC8	0	0.253315	0.276	0.043	0
ISCA2	0	0.253162	0.539	0.22	0
NT5DC1	0	0.252906	0.567	0.237	0
ACAT1	0	0.252597	0.437	0.135	0
LGALS3	0	0.251805	0.989	0.85	0
RBM20	0	0.251248	0.206	0.015	0
ENOSF1	0	0.251197	0.513	0.208	0
CCDC67	0	0.251068	0.236	0.017	0
GK	0	0.250906	0.417	0.139	0
FAM83H-AS1	0	0.250807	0.253	0.037	0
RALGDS	0	0.2508	0.399	0.122	0
FGGY	0	0.250705	0.489	0.194	0
KALRN	0	0.250698	0.212	0.007	0
KIAA0895	0	0.25029	0.232	0.022	0
HLA-DRB5	4.98839e-248	0.375891	0.233	0.096	1.18614e-243
BUD23	7.69009e-134	0.269138	0.128	0.054	1.82855e-129
HBB	4.68003e-37	0.641227	0.113	0.068	1.11282e-32
ATP5IF1	2.82357e-28	0.849947	0.147	0.115	6.71389e-24
SELENOW	8.37285e-24	0.261769	0.14	0.104	1.9909e-19

## Sheet: cl_8_hillock
	p_val	avg_logFC	pct.1	pct.2	p_val_adj
S100A9	0	2.86419	0.943	0.248	0
S100A8	0	1.88341	0.296	0.02	0
CLCA4	0	0.998013	0.356	0.054	0
AQP3	0	0.897612	0.979	0.886	0
S100A2	0	0.866809	0.895	0.626	0
CSTA	0	0.847016	0.643	0.361	0
ALDH3A1	0	0.811334	0.921	0.717	0
CALML3	0	0.761827	0.348	0.099	0
AKR1C2	0	0.755953	0.62	0.36	0
SFN	0	0.735559	0.756	0.44	0
GPX2	0	0.678146	0.527	0.271	0
ATP1B3	0	0.625153	0.773	0.504	0
SH3BGRL3	0	0.601244	0.769	0.538	0
KRT5	0	0.578051	0.811	0.458	0
ADIRF	0	0.546464	0.882	0.659	0
HSPB1	0	0.53921	0.95	0.874	0
TACSTD2	0	0.492648	0.907	0.792	0
PERP	0	0.489144	0.951	0.874	0
LYPD3	0	0.484176	0.228	0.045	0
S100A11	0	0.447099	0.994	0.969	0
CLCA2	0	0.412663	0.188	0.032	0
CD9	0	0.401343	0.966	0.909	0
AKR1B10	0	0.396985	0.196	0.044	0
PLAT	0	0.368673	0.166	0.036	0
FGFR3	2.83084e-300	0.356232	0.422	0.185	6.73116e-296
DAPL1	3.80703e-296	0.535489	0.589	0.342	9.05236e-292
ITM2B	2.20538e-275	0.328369	0.965	0.917	5.24396e-271
PCP4L1	1.60512e-270	0.368772	0.403	0.185	3.81666e-266
PRDX1	3.16633e-260	0.327631	0.97	0.928	7.5289e-256
AKR1C3	1.40648e-258	0.618812	0.568	0.367	3.34432e-254
S100A16	2.1793e-253	0.454045	0.734	0.528	5.18193e-249
CSRP2	2.8808e-253	0.473438	0.623	0.377	6.84997e-249
ID1	9.50442e-253	0.53953	0.737	0.516	2.25996e-248
FABP5	1.83837e-252	0.6789	0.749	0.539	4.37127e-248
TXNIP	1.31881e-248	0.375257	0.892	0.755	3.13586e-244
LGALS7B	2.27291e-244	0.338673	0.238	0.087	5.40453e-240
ARPC2	6.61316e-244	0.351846	0.845	0.711	1.57248e-239
CLEC2B	1.00349e-227	0.47148	0.463	0.252	2.38609e-223
CD81	8.99945e-223	0.32322	0.894	0.805	2.13989e-218
TXNDC17	5.12975e-209	0.432028	0.71	0.538	1.21975e-204
SERPINB5	1.25135e-205	0.288468	0.233	0.091	2.97547e-201
LAD1	7.56942e-203	0.312062	0.293	0.132	1.79986e-198
FXYD3	4.22427e-202	0.311221	0.939	0.863	1.00445e-197
HOMER3	2.60211e-200	0.270325	0.272	0.115	6.1873e-196
CSTB	7.09032e-199	0.471818	0.905	0.807	1.68594e-194
ENO1	6.24071e-196	0.356437	0.747	0.576	1.48392e-191
GLTP	3.25521e-194	0.380281	0.639	0.461	7.74024e-190
JPT1	7.11042e-193	0.409675	0.206	0.079	1.69072e-188
SERPINB4	8.1742e-193	0.549303	0.645	0.439	1.94366e-188
ANXA2	8.28828e-193	0.313276	0.949	0.884	1.97079e-188
KRT19	4.48805e-192	0.29151	0.99	0.978	1.06717e-187
PHLDA3	8.96513e-190	0.284573	0.404	0.21	2.13173e-185
PPP1R14B	1.02215e-188	0.375957	0.591	0.404	2.43048e-184
MPZL2	1.16843e-188	0.333783	0.621	0.418	2.7783e-184
TMEM40	4.45892e-185	0.252736	0.222	0.09	1.06024e-180
NUPR1	8.56218e-179	0.283101	0.723	0.525	2.03592e-174
ATP5MC3	3.70851e-178	0.637991	0.254	0.115	8.81809e-174
GSTP1	9.69857e-178	0.250708	0.983	0.956	2.30613e-173
AKR1C1	5.04374e-177	0.564737	0.517	0.35	1.1993e-172
S100A10	9.95137e-176	0.418932	0.757	0.571	2.36624e-171
KRT6A	1.99591e-175	0.688604	0.159	0.056	4.74586e-171
CALML5	5.06249e-173	0.312526	0.145	0.048	1.20376e-168
CLDN1	2.26699e-169	0.275326	0.473	0.271	5.39044e-165
PYCARD	9.57574e-168	0.343879	0.573	0.387	2.27692e-163
ATP5F1B	2.66886e-167	0.456783	0.225	0.097	6.34602e-163
CTSD	5.42688e-167	0.351935	0.803	0.687	1.2904e-162
TXN	2.32429e-161	0.375109	0.915	0.84	5.5267e-157
PLP2	2.52599e-160	0.302613	0.533	0.343	6.0063e-156
SYT8	1.2514e-155	0.341921	0.296	0.149	2.97557e-151
TSPO	7.89003e-155	0.258807	0.865	0.749	1.87609e-150
SLC25A5	4.86444e-154	0.314283	0.811	0.692	1.15667e-149
BTG1	8.50728e-150	0.363683	0.834	0.726	2.02286e-145
ATP5F1A	1.6697e-149	0.374261	0.218	0.095	3.9702e-145
ELOB	1.38845e-148	0.480687	0.244	0.114	3.30145e-144
ATP5PO	3.40395e-148	0.443263	0.22	0.098	8.09392e-144
SEM1	1.22128e-146	0.387275	0.223	0.1	2.90397e-142
PKM	8.72584e-144	0.271104	0.841	0.719	2.07483e-139
HRAS	4.7607e-143	0.296253	0.461	0.293	1.132e-138
ATP5PD	4.00013e-141	0.370217	0.211	0.094	9.51151e-137
ATP5PF	7.75783e-141	0.422498	0.233	0.108	1.84466e-136
ATP5F1D	1.25006e-137	0.40182	0.233	0.108	2.97239e-133
SERPINB13	4.12702e-137	0.33486	0.262	0.13	9.81323e-133
ATP5MG	6.82747e-137	0.444148	0.248	0.119	1.62344e-132
SDC1	2.63697e-136	0.300881	0.501	0.332	6.27018e-132
ATP5F1C	5.07717e-135	0.346599	0.199	0.087	1.20725e-130
RTRAF	8.91889e-135	0.326911	0.206	0.091	2.12073e-130
TM4SF1	9.2168e-135	0.360674	0.281	0.145	2.19157e-130
ATP5MC1	1.57211e-134	0.342475	0.203	0.09	3.73817e-130
SELENOW	3.46007e-134	0.368127	0.221	0.101	8.22734e-130
ATP5MF	2.69855e-133	0.342078	0.209	0.094	6.41662e-129
TNFRSF18	3.32329e-132	0.274992	0.296	0.157	7.90212e-128
ITGA6	4.32879e-131	0.282064	0.271	0.14	1.0293e-126
ATP5F1E	1.12169e-130	0.456514	0.252	0.123	2.66716e-126
LY6D	1.1654e-129	0.696306	0.208	0.097	2.77109e-125
ATP5PB	2.23265e-129	0.338607	0.193	0.085	5.30879e-125
CYP26A1	1.00786e-127	0.371907	0.195	0.087	2.39649e-123
CD44	2.19962e-124	0.33432	0.589	0.413	5.23025e-120
DST	1.0691e-123	0.274295	0.557	0.37	2.54211e-119
ATP5IF1	2.01159e-123	0.307418	0.233	0.112	4.78316e-119
ATP5MC2	2.63799e-122	0.444928	0.25	0.124	6.27261e-118
RACK1	7.89397e-122	0.540089	0.267	0.137	1.87703e-117
ATP5MD	1.21281e-121	0.264579	0.189	0.084	2.88382e-117
ATP5ME	2.56464e-117	0.351798	0.21	0.099	6.0982e-113
NPPC	4.34154e-117	0.281647	0.16	0.066	1.03233e-112
TRIM29	4.98957e-117	0.279905	0.518	0.361	1.18642e-112
SELENOH	4.59557e-116	0.283294	0.198	0.091	1.09274e-111
ATP5MPL	5.92615e-115	0.29459	0.2	0.093	1.40912e-110
FAM162A	4.68735e-111	0.261327	0.586	0.441	1.11456e-106
KRT13	5.02459e-111	0.488675	0.111	0.04	1.19475e-106
SCPEP1	1.84665e-110	0.329627	0.546	0.406	4.39097e-106
AQP5	4.92858e-108	0.307699	0.835	0.717	1.17192e-103
RBP1	1.20749e-106	0.286622	0.599	0.443	2.87118e-102
TRIR	4.78243e-104	0.252573	0.186	0.087	1.13717e-99
KRT8	1.25223e-101	0.288814	0.91	0.843	2.97756e-97
FAM84A	2.29139e-101	0.261395	0.34	0.21	5.44848e-97
SYPL1	4.23698e-99	0.253459	0.61	0.478	1.00747e-94
ALDH2	2.34319e-96	0.262456	0.647	0.516	5.57163e-92
FAM213A	6.04662e-93	0.2561	0.511	0.374	1.43776e-88
KRT23	2.09289e-92	0.373365	0.33	0.21	4.97646e-88
MAOA	4.23385e-90	0.259602	0.375	0.251	1.00672e-85
SOX4	6.45059e-79	0.253509	0.591	0.462	1.53382e-74
GLRX	9.16164e-76	0.253079	0.345	0.233	2.17846e-71
SPINK5	2.30841e-65	0.432476	0.326	0.215	5.48893e-61
CLDN4	9.16649e-57	0.325408	0.622	0.539	2.17961e-52
IFITM3	7.94756e-53	0.255165	0.66	0.569	1.88977e-48
FGFBP1	1.96542e-32	0.268412	0.141	0.09	4.67339e-28
CCL26	9.11943e-20	0.548135	0.169	0.123	2.16842e-15
AREG	2.61074e-13	0.332833	0.159	0.123	6.20782e-09
SPRR3	4.5309e-12	0.57268	0.121	0.093	1.07736e-07
POSTN	1.43528e-08	0.35499	0.299	0.274	0.000341281

## Sheet: cl_9_proliferating basal
	p_val	avg_logFC	pct.1	pct.2	p_val_adj
TOP2A	0	2.03162	0.553	0.021	0
STMN1	0	1.93762	0.834	0.178	0
CENPF	0	1.91745	0.504	0.035	0
NUSAP1	0	1.72279	0.5	0.013	0
MKI67	0	1.67874	0.475	0.008	0
TUBA1B	0	1.64476	0.914	0.552	0
PTTG1	0	1.59258	0.538	0.055	0
HMGB2	0	1.55184	0.726	0.244	0
HIST1H4C	0	1.48742	0.663	0.437	0
H2AFZ	0	1.48641	0.924	0.622	0
HIST1H1A	0	1.33531	0.295	0.048	0
ASPM	0	1.31657	0.363	0.006	0
TUBB	0	1.30251	0.796	0.39	0
HIST1H1B	0	1.27865	0.212	0.008	0
UBE2C	0	1.22783	0.339	0.006	0
HIST1H1D	0	1.22353	0.255	0.043	0
KIAA0101	0	1.16491	0.438	0.023	0
CDK1	0	1.10894	0.419	0.034	0
TPX2	0	1.076	0.365	0.013	0
TYMS	0	1.04073	0.43	0.015	0
TK1	0	1.02746	0.411	0.011	0
CKS2	0	1.0251	0.398	0.07	0
CCNB1	0	1.01614	0.295	0.031	0
BIRC5	0	1.01441	0.373	0.005	0
HMGN2	0	0.999673	0.874	0.649	0
HELLS	0	0.992972	0.51	0.112	0
LGALS1	0	0.989975	0.293	0.101	0
DUT	0	0.984087	0.725	0.429	0
PRC1	0	0.965202	0.374	0.018	0
HMMR	0	0.959779	0.294	0.008	0
PBK	0	0.948466	0.354	0.004	0
ARL6IP1	0	0.938211	0.57	0.342	0
SMC4	0	0.925222	0.494	0.138	0
CENPU	0	0.912673	0.433	0.034	0
KPNA2	0	0.900051	0.303	0.072	0
CKS1B	0	0.87713	0.543	0.15	0
PCNA	0	0.874324	0.522	0.185	0
MT2A	0	0.869189	0.903	0.648	0
TUBA1C	0	0.86794	0.633	0.391	0
KIF20B	0	0.865783	0.421	0.066	0
SMC2	0	0.864111	0.534	0.136	0
HMGB1	0	0.856461	0.977	0.913	0
CDKN3	0	0.84947	0.301	0.008	0
CKAP2	0	0.847535	0.431	0.12	0
CENPK	0	0.843206	0.416	0.028	0
DEK	0	0.840933	0.808	0.534	0
CENPW	0	0.827506	0.452	0.058	0
CLSPN	0	0.825199	0.32	0.007	0
CENPE	0	0.822806	0.259	0.01	0
FAM111B	0	0.814917	0.315	0.007	0
CEP55	0	0.812318	0.308	0.004	0
DLGAP5	0	0.808157	0.261	0.006	0
PTMA	0	0.801867	0.998	0.981	0
NASP	0	0.800545	0.696	0.388	0
CDC20	0	0.788423	0.255	0.01	0
S100A2	0	0.775953	0.939	0.625	0
UBE2T	0	0.769458	0.386	0.041	0
MAD2L1	0	0.769287	0.393	0.037	0
ZWINT	0	0.767132	0.378	0.022	0
RRM1	0	0.753132	0.466	0.125	0
NMU	0	0.751054	0.273	0.023	0
UBE2S	0	0.748341	0.492	0.233	0
MCM7	0	0.744196	0.406	0.077	0
TMPO	0	0.738525	0.55	0.251	0
GTSE1	0	0.732833	0.265	0.003	0
ATAD2	0	0.72792	0.429	0.134	0
DTYMK	0	0.723728	0.467	0.113	0
NUDT1	0	0.722903	0.49	0.141	0
GINS2	0	0.716886	0.323	0.019	0
RANBP1	0	0.714315	0.667	0.382	0
DNMT1	0	0.712476	0.482	0.182	0
H2AFX	0	0.711612	0.419	0.124	0
MT1X	0	0.710844	0.939	0.814	0
RRM2	0	0.705269	0.254	0.005	0
CENPH	0	0.702709	0.372	0.042	0
H2AFV	0	0.701099	0.66	0.383	0
BRCA2	0	0.700945	0.346	0.027	0
SFN	0	0.698025	0.762	0.44	0
LMNB1	0	0.689244	0.345	0.03	0
RAN	0	0.678873	0.758	0.514	0
CASC5	0	0.670531	0.255	0.01	0
CCNA2	0	0.669166	0.257	0.004	0
ORC6	0	0.668682	0.333	0.022	0
BRCA1	0	0.66503	0.333	0.026	0
STRA13	0	0.66114	0.539	0.294	0
ESCO2	0	0.657611	0.264	0.003	0
NUF2	0	0.643029	0.271	0.011	0
PLP2	0	0.639061	0.671	0.338	0
MZT2A	0	0.638894	0.664	0.383	0
MIS18BP1	0	0.632948	0.522	0.219	0
ANLN	0	0.627347	0.248	0.009	0
CENPM	0	0.626397	0.334	0.05	0
HNRNPAB	0	0.620142	0.749	0.521	0
GAPDH	0	0.618593	0.97	0.916	0
SERPINB4	0	0.618026	0.783	0.435	0
RAD51AP1	0	0.614819	0.305	0.016	0
RPA3	0	0.613346	0.565	0.27	0
MCM3	0	0.611452	0.358	0.093	0
SLC25A5	0	0.610721	0.856	0.69	0
ANP32B	0	0.604524	0.755	0.512	0
CCNB2	0	0.603443	0.23	0.007	0
GGH	0	0.601285	0.418	0.119	0
EZH2	0	0.599811	0.357	0.079	0
RAD21	0	0.599662	0.568	0.308	0
ATAD5	0	0.598084	0.333	0.044	0
TMEM106C	0	0.595621	0.422	0.132	0
MZT2B	0	0.58975	0.82	0.639	0
GMNN	0	0.588765	0.384	0.102	0
KIF11	0	0.585512	0.283	0.032	0
ENO1	0	0.578246	0.783	0.575	0
SNRPB	0	0.571377	0.732	0.493	0
BARD1	0	0.566623	0.404	0.121	0
SGOL1	0	0.565068	0.251	0.007	0
PHGDH	0	0.561929	0.444	0.166	0
AURKA	0	0.559534	0.211	0.019	0
TACC3	0	0.557187	0.257	0.013	0
NDC80	0	0.550249	0.238	0.008	0
CKLF	0	0.541106	0.381	0.136	0
ECT2	0	0.538514	0.285	0.059	0
LSM4	0	0.536541	0.628	0.37	0
DIAPH3	0	0.533697	0.25	0.005	0
CHEK1	0	0.531721	0.284	0.023	0
MCM4	0	0.530933	0.327	0.072	0
DHFR	0	0.526642	0.302	0.052	0
AURKB	0	0.526253	0.208	0.002	0
PPIA	0	0.521039	0.92	0.805	0
SGOL2	0	0.520241	0.225	0.029	0
MND1	0	0.518219	0.239	0.006	0
DEPDC1	0	0.517949	0.215	0.005	0
DNAJC9	0	0.51677	0.403	0.139	0
NCAPG	0	0.516273	0.223	0.003	0
KIF23	0	0.513673	0.21	0.005	0
NUCKS1	0	0.513618	0.88	0.757	0
RNASEH2A	0	0.513464	0.322	0.071	0
HNRNPA2B1	0	0.512956	0.891	0.796	0
SPC25	0	0.505385	0.214	0.001	0
KIF2C	0	0.504746	0.215	0.004	0
KIFC1	0	0.501266	0.222	0.004	0
KRT5	0	0.495535	0.855	0.457	0
CCDC34	0	0.49079	0.325	0.096	0
PFN1	0	0.490786	0.832	0.685	0
TPI1	0	0.488085	0.841	0.699	0
ARHGAP11A	0	0.48788	0.21	0.012	0
SKA2	0	0.485505	0.394	0.146	0
PHF19	0	0.484629	0.25	0.016	0
TTF2	0	0.48404	0.328	0.083	0
FANCI	0	0.483747	0.248	0.024	0
MCM5	0	0.482803	0.279	0.047	0
CDCA8	0	0.470001	0.207	0.008	0
BUB1B	0	0.467524	0.22	0.005	0
CENPN	0	0.46676	0.228	0.013	0
KIF4A	0	0.465103	0.207	0.004	0
EEF1B2	0	0.464291	0.932	0.849	0
ITGB3BP	0	0.463556	0.361	0.13	0
LIG1	0	0.45726	0.294	0.068	0
TTK	0	0.453945	0.211	0.007	0
HIST1H3G	0	0.453716	0.144	0.002	0
SERPINB13	0	0.447238	0.357	0.127	0
FEN1	0	0.447156	0.267	0.038	0
ASF1B	0	0.441972	0.2	0.006	0
HJURP	0	0.441706	0.185	0.001	0
CDT1	0	0.429531	0.227	0.021	0
E2F8	0	0.425048	0.221	0.038	0
FBXO5	0	0.424015	0.215	0.028	0
NPM1	0	0.424015	0.895	0.803	0
RFC2	0	0.419506	0.303	0.099	0
NCAPD2	0	0.41949	0.227	0.039	0
NCAPG2	0	0.416532	0.224	0.022	0
CEP152	0	0.414766	0.242	0.046	0
BUB1	0	0.408061	0.181	0.006	0
WHSC1	0	0.404175	0.286	0.097	0
GPSM2	0	0.403713	0.268	0.075	0
VRK1	0	0.399334	0.266	0.073	0
CDCA3	0	0.399259	0.165	0.004	0
HIST1H2AJ	0	0.399145	0.118	0.002	0
MXD3	0	0.399048	0.167	0.012	0
RACGAP1	0	0.398523	0.204	0.017	0
WDR76	0	0.397415	0.208	0.023	0
CDCA2	0	0.397017	0.174	0.004	0
PLK1	0	0.394492	0.15	0.005	0
CDC6	0	0.391046	0.185	0.006	0
DDX39A	0	0.390077	0.3	0.101	0
CENPJ	0	0.388082	0.266	0.064	0
PIF1	0	0.380363	0.113	0.002	0
C21orf58	0	0.379929	0.265	0.087	0
RFC3	0	0.377732	0.23	0.041	0
KIF14	0	0.376959	0.143	0.003	0
ARHGAP11B	0	0.376004	0.174	0.011	0
CENPA	0	0.375183	0.135	0.001	0
RTKN2	0	0.371773	0.222	0.047	0
RFC4	0	0.369539	0.233	0.044	0
HIST1H3B	0	0.367891	0.131	0.001	0
C19orf48	0	0.36523	0.3	0.096	0
CHAF1A	0	0.361822	0.237	0.05	0
MCM6	0	0.361677	0.209	0.027	0
SAC3D1	0	0.360506	0.254	0.062	0
CKAP2L	0	0.358483	0.172	0.002	0
MIS18A	0	0.357358	0.275	0.074	0
TROAP	0	0.3572	0.141	0.002	0
KIF15	0	0.356486	0.174	0.002	0
FBLN1	0	0.35454	0.338	0.103	0
NCAPD3	0	0.350136	0.245	0.057	0
HIST1H2AH	0	0.346834	0.125	0.006	0
CCDC18	0	0.346612	0.182	0.021	0
CCNE2	0	0.344665	0.168	0.011	0
CDCA7	0	0.343304	0.155	0.009	0
CDCA4	0	0.33966	0.257	0.058	0
NCAPH	0	0.338144	0.179	0.004	0
FANCD2	0	0.333865	0.181	0.016	0
CSE1L	0	0.330592	0.285	0.098	0
GEN1	0	0.327547	0.249	0.068	0
GSTP1	0	0.326128	0.979	0.956	0
FOXM1	0	0.325471	0.168	0.005	0
MMS22L	0	0.324928	0.218	0.057	0
BRIP1	0	0.323309	0.176	0.009	0
DTL	0	0.320249	0.163	0.005	0
LMNB2	0	0.317139	0.213	0.05	0
SPDL1	0	0.315171	0.214	0.052	0
PRR11	0	0.313811	0.15	0.006	0
XRCC2	0	0.310652	0.161	0.009	0
PRIM1	0	0.310164	0.218	0.051	0
SASS6	0	0.309706	0.216	0.044	0
MELK	0	0.309048	0.162	0.006	0
RMI2	0	0.308757	0.174	0.023	0
MYBL2	0	0.306763	0.139	0.001	0
PARPBP	0	0.305683	0.168	0.012	0
NEK2	0	0.302179	0.139	0.011	0
KIF18A	0	0.300996	0.136	0.011	0
HIST1H2BH	0	0.297081	0.125	0.018	0
UNG	0	0.294385	0.208	0.057	0
CDCA5	0	0.293657	0.153	0.003	0
DSN1	0	0.293467	0.199	0.043	0
LRR1	0	0.288726	0.195	0.044	0
POC1A	0	0.287721	0.162	0.014	0
E2F1	0	0.285321	0.136	0.006	0
SPAG5	0	0.283217	0.136	0.009	0
KIAA1524	0	0.282449	0.147	0.011	0
MCM10	0	0.282119	0.142	0.001	0
PKMYT1	0	0.282057	0.144	0.002	0
CDC25B	0	0.281411	0.138	0.016	0
CLCA2	0	0.280622	0.165	0.034	0
POLQ	0	0.280487	0.176	0.03	0
FIGNL1	0	0.280047	0.203	0.049	0
TCF19	0	0.274038	0.163	0.018	0
GAS2L3	0	0.270249	0.11	0.003	0
KNTC1	0	0.269233	0.158	0.019	0
WDHD1	0	0.266596	0.153	0.02	0
RCCD1	0	0.261928	0.169	0.04	0
E2F7	0	0.261921	0.136	0.017	0
GINS4	0	0.261593	0.146	0.01	0
SKA3	0	0.261301	0.137	0.006	0
NEURL1B	0	0.259582	0.131	0.021	0
SPC24	0	0.257743	0.115	0.002	0
HIST1H2AG	0	0.256524	0.119	0.007	0
UHRF1	0	0.250736	0.123	0.003	0
PA2G4	2.49633e-304	0.527071	0.748	0.539	5.93577e-300
PAICS	9.79826e-304	0.356662	0.36	0.146	2.32983e-299
HES4	2.0258e-303	0.522977	0.609	0.349	4.81694e-299
MGME1	1.2746e-300	0.331584	0.284	0.1	3.03075e-296
SMC1A	4.27383e-299	0.513486	0.496	0.26	1.01623e-294
S100A10	1.86408e-298	0.532677	0.801	0.57	4.43241e-294
DBF4	1.52727e-296	0.39918	0.298	0.11	3.63154e-292
HNRNPA3	1.53696e-296	0.438807	0.816	0.661	3.65459e-292
LSM2	6.43677e-292	0.465091	0.519	0.271	1.53054e-287
IMPDH2	2.87474e-291	0.449644	0.571	0.321	6.83555e-287
TOPBP1	1.80339e-288	0.336508	0.277	0.098	4.2881e-284
HNRNPA1	1.52729e-287	0.418239	0.868	0.745	3.63159e-283
TMEM97	3.40689e-286	0.324458	0.221	0.069	8.1009e-282
BUB3	1.13887e-284	0.474994	0.468	0.238	2.708e-280
TKT	3.60981e-284	0.477602	0.695	0.471	8.5834e-280
MTHFD1	2.3422e-283	0.297398	0.226	0.072	5.56928e-279
CBX5	1.11756e-281	0.453785	0.569	0.328	2.65733e-277
PRKDC	1.23048e-280	0.511405	0.633	0.407	2.92585e-276
HIST1H1E	3.40028e-280	1.07002	0.338	0.145	8.08519e-276
ANP32E	4.4572e-278	0.578433	0.503	0.278	1.05983e-273
YBX1	1.35532e-275	0.380929	0.893	0.819	3.22267e-271
AKR1B10	1.12595e-272	0.268619	0.17	0.046	2.67728e-268
HIST1H1C	7.7224e-272	0.855889	0.309	0.129	1.83623e-267
LSM5	3.17808e-271	0.465823	0.612	0.367	7.55685e-267
EMP2	2.27692e-269	0.456343	0.681	0.448	5.41406e-265
USP1	3.35772e-268	0.443205	0.439	0.218	7.98399e-264
CCL26	1.12848e-267	0.378669	0.307	0.118	2.6833e-263
IKBIP	1.32529e-265	0.260532	0.275	0.098	3.15129e-261
KIF22	3.5938e-265	0.3705	0.391	0.176	8.54533e-261
PSIP1	5.79878e-264	0.449532	0.584	0.338	1.37883e-259
SIVA1	2.79778e-263	0.513661	0.716	0.527	6.65257e-259
EIF4EBP1	2.43923e-260	0.384873	0.308	0.126	5.80001e-256
POLE3	4.71582e-258	0.402993	0.415	0.197	1.12133e-253
SLBP	2.241e-257	0.479474	0.419	0.212	5.32866e-253
LSM3	1.40418e-255	0.477982	0.686	0.476	3.33887e-251
PPIH	1.02899e-254	0.324751	0.367	0.161	2.44674e-250
CFL1	4.38928e-253	0.41075	0.831	0.693	1.04368e-248
TUBA4A	2.68176e-251	0.433436	0.431	0.212	6.37669e-247
ATP5G3	1.54895e-250	0.488521	0.745	0.595	3.6831e-246
PAFAH1B3	2.65525e-250	0.398223	0.409	0.2	6.31365e-246
NT5DC2	4.9702e-248	0.332096	0.414	0.195	1.18181e-243
ACTB	4.7833e-247	0.370726	0.924	0.844	1.13737e-242
ARPC2	7.9422e-247	0.389694	0.837	0.712	1.8885e-242
TMPRSS11D	2.02678e-246	0.322318	0.289	0.112	4.81929e-242
PRDX2	1.21681e-244	0.420913	0.805	0.673	2.89332e-240
ALYREF	1.598e-241	0.346807	0.331	0.143	3.79971e-237
NCL	5.6166e-241	0.445063	0.848	0.751	1.33551e-236
CBX3	1.07048e-240	0.44664	0.696	0.491	2.5454e-236
PTMS	2.35659e-239	0.553017	0.808	0.645	5.60349e-235
AP2S1	7.25779e-236	0.465622	0.666	0.478	1.72576e-231
SRSF3	2.05217e-232	0.420826	0.76	0.587	4.87965e-228
CDK4	2.71447e-231	0.3357	0.356	0.162	6.45447e-227
ZDHHC12	5.59475e-228	0.434672	0.486	0.274	1.33032e-223
TUBB4B	9.94667e-227	0.26041	0.807	0.653	2.36512e-222
PPP1R14B	1.78644e-226	0.461584	0.613	0.404	4.2478e-222
SNRPD1	3.83759e-225	0.453487	0.676	0.476	9.12501e-221
PGAM1	8.74732e-223	0.411847	0.571	0.357	2.07994e-218
CD44	2.55261e-221	0.47591	0.64	0.412	6.06959e-217
SRSF2	2.83291e-221	0.409004	0.665	0.461	6.73609e-217
NAP1L1	2.73313e-220	0.388001	0.815	0.657	6.49884e-216
KRT13	4.11812e-219	0.374823	0.143	0.039	9.79208e-215
HP1BP3	4.94408e-217	0.478234	0.652	0.451	1.1756e-212
CEP295	4.98919e-217	0.276609	0.271	0.108	1.18633e-212
AQP3	6.58953e-215	0.342375	0.937	0.888	1.56686e-210
HMGN1	3.17438e-214	0.332056	0.848	0.745	7.54803e-210
PXMP2	3.99127e-213	0.319585	0.31	0.136	9.49043e-209
COMMD4	4.20272e-213	0.376371	0.47	0.26	9.99322e-209
BRI3BP	7.66789e-213	0.289165	0.241	0.093	1.82327e-208
GGCT	4.39712e-212	0.432926	0.471	0.27	1.04555e-207
CALML3	6.66582e-211	0.28743	0.263	0.102	1.585e-206
LMNA	1.44498e-210	0.461646	0.66	0.463	3.43587e-206
UQCRC1	2.46059e-208	0.385036	0.623	0.417	5.8508e-204
UQCRH	1.81324e-207	0.367302	0.847	0.738	4.31153e-203
MSH2	3.13331e-207	0.262105	0.225	0.084	7.45039e-203
LBR	1.65338e-205	0.332775	0.332	0.153	3.9314e-201
GPX2	2.53897e-203	0.303089	0.5	0.272	6.03717e-199
BCL7C	5.90717e-203	0.375775	0.526	0.312	1.40461e-198
HSPB1	6.04108e-203	0.311716	0.949	0.874	1.43645e-198
RANGAP1	4.21615e-202	0.287011	0.228	0.087	1.00252e-197
CDCA7L	2.58911e-201	0.260694	0.27	0.111	6.15639e-197
KRT6A	1.23666e-198	0.461017	0.17	0.055	2.94054e-194
AHCY	2.47924e-195	0.270885	0.311	0.14	5.89513e-191
POLD3	9.89408e-195	0.33744	0.338	0.164	2.35262e-190
MZT1	7.47198e-192	0.288464	0.278	0.121	1.77669e-187
CKAP5	2.04154e-191	0.323127	0.263	0.113	4.85437e-187
TOMM40	5.20188e-190	0.300127	0.354	0.173	1.2369e-185
CMC2	1.23821e-187	0.288799	0.305	0.142	2.94422e-183
RBBP7	9.86577e-187	0.36838	0.558	0.354	2.34588e-182
ALDH7A1	2.40105e-186	0.330704	0.428	0.23	5.70921e-182
PSMA7	2.93353e-186	0.337147	0.831	0.717	6.97536e-182
SNRPF	1.53984e-185	0.378597	0.663	0.465	3.66144e-181
MAZ	2.19183e-185	0.319195	0.376	0.192	5.21172e-181
CYC1	2.88958e-185	0.372715	0.574	0.375	6.87084e-181
NME1	5.10654e-185	0.382173	0.494	0.298	1.21423e-180
CACYBP	1.51813e-184	0.348425	0.478	0.278	3.60982e-180
SMC3	4.5388e-183	0.384677	0.523	0.33	1.07923e-178
PKM	1.6382e-182	0.332765	0.819	0.72	3.89532e-178
HADH	3.23689e-182	0.281524	0.316	0.148	7.69667e-178
SRSF10	1.65006e-181	0.383825	0.61	0.414	3.92351e-177
FDPS	1.67204e-181	0.377323	0.605	0.406	3.97578e-177
TUBG1	9.01773e-181	0.258927	0.236	0.097	2.14423e-176
SNRPD2	2.03548e-180	0.348392	0.801	0.645	4.83996e-176
ATP5G1	4.63132e-178	0.452917	0.634	0.467	1.10124e-173
ETFB	7.00153e-178	0.371432	0.641	0.46	1.66482e-173
SUPT16H	2.03431e-177	0.36339	0.512	0.317	4.83719e-173
HPRT1	8.28767e-175	0.291163	0.256	0.111	1.97064e-170
YEATS4	1.38133e-174	0.270382	0.299	0.139	3.28452e-170
HN1	3.82694e-174	0.516631	0.615	0.446	9.09969e-170
RAD51C	4.72676e-172	0.280244	0.305	0.144	1.12393e-167
SNRPA	3.10796e-171	0.257121	0.285	0.13	7.39011e-167
NOP56	3.77742e-171	0.344414	0.426	0.241	8.98194e-167
ATP1B3	4.18802e-171	0.322785	0.697	0.508	9.95827e-167
EIF5A	1.24678e-170	0.384375	0.662	0.481	2.96458e-166
ILF2	1.55121e-170	0.334975	0.528	0.332	3.68846e-166
HNRNPR	5.10774e-170	0.348418	0.664	0.493	1.21452e-165
COX8A	2.56256e-169	0.313873	0.848	0.74	6.09325e-165
SNRPG	3.79481e-169	0.371561	0.702	0.532	9.02329e-165
TPM3	3.84063e-169	0.38201	0.691	0.536	9.13224e-165
GOT1	1.92583e-167	0.284448	0.334	0.167	4.57923e-163
MDK	2.76237e-167	0.344449	0.836	0.69	6.56836e-163
ACAT2	3.91654e-166	0.322323	0.362	0.191	9.31274e-162
XPO1	1.01551e-165	0.345295	0.476	0.287	2.41469e-161
HNRNPM	2.52609e-165	0.358148	0.707	0.547	6.00653e-161
KPNB1	7.27523e-164	0.358076	0.544	0.355	1.72991e-159
HMGA1	4.94259e-163	0.340951	0.538	0.348	1.17525e-158
SET	5.95208e-162	0.311999	0.807	0.698	1.41529e-157
H2AFY	7.15088e-162	0.363602	0.656	0.487	1.70034e-157
SLC25A3	3.38227e-160	0.300811	0.82	0.721	8.04236e-156
ITGAE	1.81779e-159	0.274064	0.343	0.176	4.32235e-155
COX7B	1.55757e-157	0.350931	0.834	0.71	3.70359e-153
LDHB	3.3123e-157	0.301758	0.819	0.727	7.87599e-153
HMGB3	3.79142e-155	0.348192	0.506	0.314	9.01523e-151
ANAPC11	3.29292e-153	0.353485	0.721	0.569	7.8299e-149
TPGS2	1.14799e-152	0.290921	0.416	0.238	2.72969e-148
PGP	3.10302e-152	0.275337	0.365	0.198	7.37837e-148
EXOSC8	3.45653e-152	0.260154	0.375	0.201	8.21894e-148
PTN	5.90501e-150	0.446455	0.581	0.402	1.40409e-145
PSME2	2.79539e-149	0.356479	0.67	0.499	6.64688e-145
H1FX	3.49734e-149	0.340543	0.567	0.371	8.31598e-145
CD99	1.05213e-147	0.304848	0.565	0.376	2.50175e-143
PSMC3	1.44597e-146	0.323658	0.566	0.387	3.43822e-142
SLC2A4RG	1.45956e-146	0.262055	0.446	0.257	3.47053e-142
HMGN5	2.24044e-145	0.267709	0.258	0.12	5.32731e-141
NUDT8	9.93259e-145	0.291534	0.376	0.21	2.36177e-140
FUS	1.05639e-144	0.316542	0.751	0.607	2.51188e-140
FKBP3	2.41469e-144	0.314043	0.497	0.312	5.74165e-140
MSH6	1.0417e-142	0.267633	0.282	0.141	2.47696e-138
PARP1	6.69004e-142	0.328493	0.493	0.321	1.59076e-137
NOP58	8.89016e-141	0.268629	0.387	0.218	2.1139e-136
HAT1	1.58511e-140	0.285338	0.345	0.187	3.76907e-136
TAF15	2.00491e-140	0.29271	0.436	0.262	4.76727e-136
CCT5	2.33446e-140	0.326843	0.532	0.36	5.55087e-136
FGFBP1	1.34018e-139	0.321545	0.204	0.088	3.18669e-135
TPRKB	3.02698e-139	0.275998	0.412	0.24	7.19755e-135
FAM111A	3.49688e-138	0.341715	0.335	0.185	8.31488e-134
TAGLN2	6.22657e-138	0.312327	0.73	0.577	1.48055e-133
RNASEH2B	5.29722e-137	0.276221	0.431	0.257	1.25957e-132
HNRNPD	1.52859e-136	0.320664	0.68	0.536	3.63468e-132
DCTPP1	2.21979e-134	0.28991	0.385	0.223	5.27823e-130
RIF1	2.87283e-134	0.293251	0.419	0.25	6.83101e-130
IDH2	4.72994e-134	0.32929	0.476	0.308	1.12469e-129
KRT8	1.21144e-133	0.278881	0.915	0.843	2.88056e-129
GMPS	1.52124e-133	0.256644	0.325	0.175	3.6172e-129
EBP	5.5024e-132	0.293567	0.432	0.265	1.30836e-127
EMC9	1.38126e-131	0.268659	0.241	0.115	3.28437e-127
SSRP1	1.95043e-131	0.251608	0.383	0.22	4.63773e-127
KLK11	2.55935e-131	0.261637	0.544	0.349	6.08562e-127
SUZ12	3.80978e-131	0.291409	0.444	0.276	9.0589e-127
RPA2	1.77957e-130	0.264455	0.33	0.177	4.23146e-126
NGFRAP1	4.74331e-130	0.263503	0.411	0.241	1.12787e-125
BTG3	1.03355e-129	0.271723	0.441	0.27	2.45758e-125
COMTD1	5.97367e-129	0.278677	0.445	0.277	1.42042e-124
TRA2B	1.00081e-128	0.293885	0.548	0.372	2.37973e-124
HSPD1	1.53851e-128	0.345596	0.681	0.552	3.65827e-124
IMMT	3.22148e-128	0.260335	0.396	0.233	7.66004e-124
ECI1	5.56638e-128	0.289259	0.576	0.407	1.32357e-123
ATP5O	2.49326e-127	0.339069	0.651	0.503	5.92846e-123
EIF3K	7.03547e-127	0.253826	0.849	0.763	1.67289e-122
CHCHD10	4.68683e-126	0.289012	0.761	0.635	1.11444e-121
CAPG	3.32819e-124	0.30233	0.489	0.312	7.91378e-120
FABP5	9.96006e-124	0.285363	0.717	0.541	2.3683e-119
HSPE1	4.43412e-122	0.306068	0.76	0.617	1.05435e-117
RBMX	9.83162e-122	0.291113	0.627	0.467	2.33776e-117
YWHAQ	7.58771e-120	0.287454	0.545	0.385	1.80421e-115
NDUFB11	1.36079e-118	0.295977	0.773	0.664	3.2357e-114
IFI27L2	2.67707e-118	0.254074	0.455	0.281	6.36553e-114
RALY	1.10112e-117	0.268766	0.45	0.286	2.61825e-113
COX5A	1.24193e-117	0.277393	0.782	0.661	2.95307e-113
PTGES3	1.61512e-116	0.253215	0.719	0.586	3.84044e-112
NFE2L2	1.25582e-114	0.26054	0.772	0.653	2.98609e-110
CARHSP1	2.07803e-114	0.323356	0.447	0.291	4.94114e-110
PSMD14	1.89554e-113	0.264504	0.488	0.325	4.50722e-109
C17orf89	1.72419e-112	0.298155	0.454	0.298	4.09978e-108
YWHAH	4.65681e-112	0.271397	0.47	0.307	1.1073e-107
CYCS	8.05926e-112	0.279903	0.62	0.463	1.91633e-107
BOLA3	1.37266e-111	0.255313	0.447	0.287	3.2639e-107
CALM2	2.1123e-111	0.314616	0.884	0.786	5.02264e-107
SNRPA1	6.82545e-111	0.265855	0.411	0.255	1.62296e-106
PSMA4	5.93232e-110	0.279947	0.678	0.527	1.41059e-105
NHP2	1.05629e-109	0.269928	0.572	0.406	2.51164e-105
PABPC4	1.13159e-109	0.291911	0.604	0.445	2.6907e-105
RNASEH2C	4.96472e-109	0.258765	0.354	0.208	1.18051e-104
ATP5B	7.73955e-108	0.3011	0.657	0.528	1.84031e-103
PDCD5	3.72926e-107	0.269935	0.559	0.399	8.86743e-103
MDH1	5.06134e-107	0.267637	0.62	0.47	1.20348e-102
GLRX5	2.69907e-106	0.269802	0.521	0.366	6.41785e-102
BANF1	3.61591e-106	0.260624	0.528	0.365	8.59792e-102
SNRPD3	9.01454e-106	0.261616	0.694	0.548	2.14348e-101
VDAC3	3.54431e-104	0.260923	0.51	0.35	8.42767e-100
PPP1CA	1.3924e-103	0.258218	0.59	0.436	3.31085e-99
UQCC2	2.30404e-103	0.307808	0.564	0.408	5.47855e-99
ATP5D	8.24373e-103	0.275792	0.708	0.592	1.96019e-98
NDUFV1	1.82134e-101	0.260882	0.528	0.378	4.33078e-97
HIST2H2AC	5.64806e-101	0.388422	0.259	0.142	1.343e-96
NDUFS8	6.25304e-101	0.270751	0.668	0.529	1.48685e-96
SRSF7	9.79386e-101	0.250745	0.692	0.561	2.32878e-96
NTS	1.12123e-100	0.475996	0.577	0.437	2.66607e-96
NDUFS6	1.7485e-100	0.282619	0.744	0.627	4.15758e-96
PPM1G	1.45343e-99	0.26873	0.555	0.411	3.45597e-95
PDIA6	3.76148e-99	0.257794	0.716	0.594	8.94406e-95
HSPA8	6.06246e-99	0.28323	0.716	0.591	1.44153e-94
HNRNPH1	1.08658e-98	0.268815	0.591	0.432	2.58367e-94
KHDRBS1	1.6855e-98	0.252276	0.569	0.415	4.00777e-94
CTD-3252C9.4	6.17564e-98	0.290956	0.349	0.211	1.46844e-93
ATP5A1	1.36898e-97	0.265654	0.648	0.512	3.25516e-93
TIMM10	2.94141e-97	0.280968	0.385	0.239	6.99408e-93
DCXR	4.96855e-97	0.260622	0.596	0.442	1.18142e-92
POSTN	9.04264e-97	0.557813	0.404	0.271	2.15016e-92
ARPC5	1.1685e-95	0.257521	0.647	0.51	2.77845e-91
LSM7	4.22623e-94	0.26368	0.701	0.562	1.00491e-89
HES1	6.69428e-94	0.291417	0.755	0.605	1.59177e-89
FIBP	1.9202e-93	0.261066	0.456	0.309	4.56585e-89
CCND1	3.67205e-93	0.2816	0.62	0.467	8.73141e-89
RFC1	5.45908e-93	0.272788	0.532	0.389	1.29806e-88
UQCRQ	7.55604e-91	0.26951	0.78	0.675	1.79668e-86
NDUFA12	6.46088e-90	0.259989	0.604	0.464	1.53627e-85
C1QBP	2.35923e-89	0.254437	0.607	0.47	5.60977e-85
XRCC5	1.01997e-88	0.25048	0.707	0.599	2.42528e-84
WEE1	6.1031e-88	0.26337	0.379	0.244	1.4512e-83
HNRNPF	1.39456e-87	0.25774	0.615	0.479	3.31597e-83
ATP5I	6.99192e-85	0.269195	0.729	0.619	1.66254e-80
HSP90B1	1.27844e-84	0.289508	0.824	0.741	3.03988e-80
ATP5L	3.1292e-83	0.26063	0.765	0.673	7.44061e-79
C14orf2	1.13194e-80	0.286961	0.678	0.552	2.69154e-76
DSP	7.77399e-77	0.291239	0.672	0.565	1.8485e-72
ATP5J2	4.07299e-75	0.271758	0.653	0.53	9.68477e-71
ALOX15	5.82116e-70	0.295213	0.717	0.6	1.38415e-65
MT3	5.29688e-45	0.400662	0.386	0.298	1.25949e-40

[truncated: 7 more sheets: cl_10_rare, cl_11_ciliated, cl_12_early ciliated, cl_13_ciliated, cl_14_ciliated, ionocyte, tuft]
