# Supplementary material for: IL-13–programmed airway tuft cells produce PGE2, which promotes CFTR-dependent mucociliary function
Source: JCI Insight. 2022 Jul 8;7(13):e159832. doi: 10.1172/jci.insight.159832 (PMC9310525; doi:10.1172/jci.insight.159832)
Supplement: Supplemental table 5 [file jciinsight-7-159832-s067.xlsx]

## Sheet: 3 Gene
CLCA1
POSTN
SERPINB2

## Sheet: PGE2
ERO1A
HS3ST1
SLC6A8
NDRG1
EGLN3
IGFBP3
PTHLH

## Sheet: Polyp Tuft Marker
ALOX5
B4GALNT4
BMX
CCDC112
DCLK2
ENC1
ESPL1
FAM150A
GNG13
GRASP
HCK
HOTAIRM1
HOXB6
IL17RB
INPP5B
PLCB2
PPP1R1B
PTGS1
RGS13
SH2D6
SKAP2
SPIB
SPRR2A
ST18
TRPM5
VAV1
ADGRL3
AK4
ALOX5AP
ANXA4
ARNT2
ATP2A3
C11orf53
CCSER1
CDH2
CLGN
CORO2B
FAM49A
FAT3
FGF2
FXYD6
FYB
HAP1
IL37
INPP5D
KCNN3
KCNQ4
L1TD1
NXPH4
OGDHL
PAK3
PBXIP1
PIK3R5
SH2D7
SMAD9
SMTN
SUCNR1
ARHGEF38
BIK
BLM
C15orf48
CAMP
CBFA2T3
CCDC129
CD14
CENPV
CHDH
CHN2
CLDN19
CXXC5
ELOVL4
ELOVL7
ESPN
FAM101A
FURIN
GADD45A
GFI1B
GRK5
HPGDS
HTR3C
HTR3E
IGSF21
KRT18
KRT2
LINC00920
LIPG
MAP7
NCMAP
NDUFA4L2
NEURL1
NRTN
OVOL3
PAQR4
PFKP
PIK3CG
PIP5K1B
PRB1
PRB2
PRB4
PSTPIP2
PTPN18
PTPRJ
RASD1
RNF24
SFRP1
SLC25A13
SLC29A1
SLCO4A1
SNX9
SOX9
SPTSSB
SRCIN1
SUSD2
TMEM158
UNC13D
ZMIZ1

## Sheet: Common Tuft Marker
AZGP1
DAB1
GJC3
KIT
LRMP
NREP
POU2F3
MARCKSL1
FOXI1
NMU
RASSF6
HEPACAM2
PROX1
BCL2
STMN1
TUBA1A
COLCA2
PLAGL1
TUBB2B
AVIL
HES6
MEX3A
IL23A
ACSL4
MYB
CRYM
KYNU
ASCL2
PHLDA1
ANXA1
FAM117A
SOX4
EHF
DBN1
PTMA
ACADSB
FRAT2
TPM1
ARHGEF2
RBM38
CTD-2089N3.2
TPM2

## Sheet: Haber T1
NRADD
TPPP3
GGA2
RBM38
NINJ1
GNG13
NREP
AKR1B10
INPP5J
BC005624
NKD1
SPON2
VTA1
RGS2
ZFHX3
STARD5
CIRBP
1810046K07RIK
PDE6D
FAM195B
POU2F3
0610040J01RIK
CFL1
AAMP
USE1
H3F3B
CYB5R4
TRAPPC3
RUNX1
PLA2G4A

## Sheet: Haber T2
RAC2
ST6GALNAC6
TM4SF4
PTGS1
FCNA
FBXL21
S100A1
SPA17
CD300LF
TRIM38
IRF7
PLK2
KRT23
TSPAN6
PIGC
FOLR1
MLIP
PTPN18
BASP1
PLEK
MS4A8A
FFAR3
TMEM141
MATK
ALOX5
CCNJ
S100A11
GM4952
NCF2
CFB
CPNE3
SDCBP2
COL15A1
LY6G6F
MAN2A1
AGT
NRGN
SNRNP25
TMEM245
HCK
GIMAP1
GPRC5C
COPRS
STK40
TUBA1A
TTLL10
TMEM176A
TUBB4B
ROMO1
FBP2
DCLK1
TAX1BP1
FES
HEBP1
SKAP2
CLEC4A1
COX17
MIEN1
CAR7
REEP5
TMEM80
CCDC28B
KRT18
IFT172
PTPN6
PNPLA6
ISG15
TMEM57
ABHD16A
1700112E06RIK
MAP1A
SHF
H2-D1
LMF1

## Sheet: Montoro T1
GNB3
GNG13
FXYD6
ANK
COMMD1
OVOL3
DTNB
KCTD12
OTOS
RGS21
ETHE1
ITGB7
4833423E24RIK
COPRS
GNAT3
MIF
UQCR10
ATP2A3
PDE2A
GM13715
GM16081
TSPAN6
ABHD2
PGM2L1
2210011C24RIK
TMEM50B
SUCNR1
MYEOV2
FOXE1
NDUFV3
LGALS9
OXR1
SCAND1
ZFP428
GAMT
AHNAK2
SLITRK6
1810046K07RIK
ERO1LB
CAP1
PLCB2
SLC2A1
NGB
CARD19
HAP1
COX7C
PLAC8
UQCR11
NDUFS7
FNBP1L
LCP1
COX6A1
DCTN3
ITPR3
MRPL57
COX8A
HIST1H2BC
UQCRQ
NDUFC1
GPX3
EHF
TMEM54
UQCC2
HTATIP2
LRMP
COQ2
ST6GAL2
ROGDI
CITED2
MRPS21
ANXA4
2610016A17RIK
DAP
TMEM245
MATK
RBM38
PRSS53
P3H3
ATP5K
NDUFS5
COX5B
CDC25B
CDH13
LYRM9
COX17
ZFHX2
MTHFD2L
NDUFA10
FAM49A
USF2
KCNQ3
TIMM13
CLMN
NDUFB8
2010107E04RIK
NDUFB2
ESPN
MRPL30
TPI1
RNASEL
BLOC1S2
RAB11FIP4
COX6B1
NDUFB9
DEGS2
MSI2
COX7A2
MCTP1
SMDT1
CRIP1
MT-CO1
GLYR1
NOP10
PSMG4
FRMD4A
CAMK2D
NDUFB7
PIP5K1B
ATP5J2
LAMTOR4
RPP21
PITPNC1
SRPK2
L1CAM
FAM171A1
NDUFA6
PNPLA3
IL25
LY6G6D
TMED9
ATP5D
0610012G03RIK
SHROOM3
LAGE3
TTC25
CFLAR
SRPX2
RPS27L
PIK3R5
COX6C
CRACR2B
NFE2L1
PNKD
DDIT4L
UBN1
HELZ
CCL17
NDUFA13
2310001H17RIK
UQCRH
MRPL54
PTMS
DAB1
STK38
ATP5O
KDM4A
LAMTOR2
USMG5
SNAPC5
OST4
PCDH20
HIST1H1C
NDUFS6
HIGD2A
MYL12B
ADGRB2
STRA13
REEP5
SPTBN2
PPP1R11
DMXL2
TNFAIP8
NDUFA7
H1F0
MRPL20
POU2F3
SORT1
FRAS1
PYGL
ALDH2
BTBD11
OCIAD2
LTC4S
RAD23B
NRXN3
LIPC
CTNNBIP1
STOX2
2021-03-02
KCNH7
CADPS2
MLF2
CEBPZOS
DNAJC19
ATP5L
HEPACAM2
2410015M20RIK
VAMP8
GM12446
RNF141
CHCHD1
ANAPC13
SMARCA2
ATP5G2
NAA38
FBXO25
DAD1
NLK
STX8
C8B
MN1
NXF1
MED8
PPFIA4
FAM102A
SMIM10L1
2510002D24RIK
STARD5
EXOSC5
NDUFB5
CBX6
PPTC7
IRAK2
IL18
PET100
LAMTOR5
SPTLC2
CRYM
ENTPD7
KCNAB2
ATP4A
TAS1R3
CHIL1
TBC1D9
VAMP4
ROBO2
CYC1
TMEM159
WNK2
MT-ND1
H2-KE6
NDUFA2
SIX1
UPP1
MRPS25
NAV2
AES
WBP1
A3GALT2
FAM160A1
ATP5G1
DDT
IVNS1ABP
MT-ND5
MAPK10
ARHGEF2
PCMTD1
HOTAIRM1
UNC5B
SRSF9
BORCS7
ETV6
PRNP
H2AFJ
BCCIP
TCF4
AI480526
AVIL
CYHR1
STARD10
NDUFS4
ZBTB20
FIS1
1700003M07RIK
VTI1B
NDUFB3
TNC
NDUFA5
D5ERTD579E
PRSS32
CSK
ACLY
KRT222
OAZ1
CDKN2C
MRPL28
SPIRE2
TMEM256
HOXA5
AURKAIP1
KCNQ1
FAM117A
TMEM14C
NUS1
AHSG
CCDC129
COX5A
TMEM258
TMEM238
PROSER2
ATP1B1
PANX1
TOM1
COX4I1
MICAL3
TTLL7
NDUFB11
RILPL2
SNX7
SPSB2
SSX2IP
ASCL2
BCL7B
NDUFS8
MT-ND3
NSG2
DYNC1I2
EEF2K
ETFB
JAKMIP1
SH3BGRL
ANO7
BRK1
KCNQ4
HCFC1R1
GLT28D2
LRP12
A630073D07RIK
CORO2B
PIM2
5930412G12RIK
PLEKHA6
ATPIF1
STRBP
TANK
ATP6V1F
TSTA3
HACD1
SMIM20
ADGRF3
ARID2
AP1S2
MT-CO2
GAS7
RPS26
ATOX1
NOXRED1
SMIM4
GNB1
MPV17L
MICALL1
ARHGEF10
MAG
AGAP1
KCTD13
WBP4
HECW1
ASPSCR1
RASL11B
ICE2
D8ERTD82E
IL10
NPDC1
B4GALT6
BOLA2
GM15050
PIK3CG
MRPL46
CWH43
PTPRF
PIN1
NDUFA3
MPV17L2
SEL1L3
LY6G6F
CDH2
GSG1L
MFSD7C
LPGAT1
PAPSS2
DNM2
NEURL1A
PSENEN
EMC4
UHMK1
ATP5H
RHBDD3
ANXA6
BCL2L14
ENOX1
PHF20L1
MRPS11

## Sheet: Montoro T2
ALOX5AP
DCLK1
ATP1A2
SH2D6
NRGN
HCK
MGST3
LY6D
IGSF8
MANSC1
GM2A
LIMD2
PTPN18
GCNT1
CST3
GM4952
SELM
TSPAN8
PTGS1
SOX9
NKD1
MAN1A
IL13RA1
SKAP2
CLDN7
VAV1
CHN2
BORCS5
DPY30
LSR
COL9A3
RGS13
ACKR4
APOBEC3
BPGM
ETV1
MPZL1
SPIB
SCP2
SPINT2
TXNDC16
BUB3
ITPR2
ILDR1
RAC2
YBX1
H2-D1
JAKMIP2
LITAF
ADGRG2
CYP51
GRN
ARPC5
TMED10
IL17RB
BMX
CITED4
FDFT1
NGFRAP1
MYO1B
STRIP2
FAM101A
FYB
LMO2
CNN3
SULF1
SMS
CCDC28B
ST6GALNAC2
MARCKSL1
0610040J01RIK
PSMD4
ENTPD3
MSMO1
KALRN
GPC6
CPVL
ZMIZ1
GPR137B-PS
OS9
CROT
PIK3R1
FAM98C
ADGRG6
GPCPD1
CYP7B1
PTPN6
GFI1B
GPR137B
PPT1
NCSTN
TAPBP
PLA2G16
G6PC3
CMTM7
FDPS
RGS2
BC016579
STK38L
HMX2
PDCD6
ZBP1
PFN1
CDKN1B
SLC25A20
CPQ
VDAC2
LRPAP1
EPCAM
1700025G04RIK
PGAP2
ARMCX3
SDC4
RHOG
INPP5D
PSMB10
SCARF2
KIRREL3
PLD3
NCOA7
SMOC1
MDH1
EGLN2
VSIG2
HIVEP3
SDF4
ECHDC3
COPZ1
SCT
PSMB8
EEF1D
SEMA4B
SAMD14
LIPG
SLCO4A1
GNB2
HPGDS
PPIB
EEF2
DNTTIP1
PDE4D
SSU72
ARAP2
CFP
IL18BP
LGR5
SNX10
TRAPPC2
EFHD2
GM43949
PROK2
TMEM45B
UFM1
OGFR
NXPE2
RAP2A
IGFBPL1
MLLT3
TTLL11
SDHA
PRCP
