# Supplementary material for: IL-13–programmed airway tuft cells produce PGE2, which promotes CFTR-dependent mucociliary function
Source: JCI Insight. 2022 Jul 8;7(13):e159832. doi: 10.1172/jci.insight.159832 (PMC9310525; doi:10.1172/jci.insight.159832)
Supplement: Supplemental table 6 [file jciinsight-7-159832-s068.xlsx]

## Sheet: Mouse Tuft Markers
p_val	avg_logFC	pct.1	pct.2	p_val_adj	cluster	gene	pct.ratio	pct.ratio.x.LFC	posneg
0	2.75052	0.799	0.018	0	5	Il25	44.3889	122.093	POS
0	2.71138	0.942	0.018	0	5	Nrgn	52.3333	141.895	POS
0	2.69231	0.944	0.018	0	5	Lrmp	52.4444	141.197	POS
0	2.59725	0.955	0.024	0	5	Alox5ap	39.7917	103.349	POS
0	2.55516	0.991	0.572	0	5	Fos	1.73252	4.42685	POS
0	2.34458	0.961	0.047	0	5	Adgrg6	20.4468	47.9392	POS
0	2.29706	0.957	0.08	0	5	Plk2	11.9625	27.4786	POS
0	2.20915	0.953	0.238	0	5	Egr1	4.0042	8.84586	POS
0	2.16888	0.976	0.599	0	5	Ier2	1.62938	3.53394	POS
0	2.09341	0.953	0.263	0	5	Fosb	3.62357	7.58562	POS
0	2.07347	0.93	0.009	0	5	Rgs13	103.333	214.259	POS
0	1.9618	0.932	0.061	0	5	Ptgs1	15.2787	29.9737	POS
0	1.94433	0.955	0.158	0	5	Ptpn18	6.0443	11.7521	POS
0	1.83886	0.843	0.167	0	5	Klf4	5.0479	9.28238	POS
0	1.82688	0.963	0.411	0	5	Junb	2.34307	4.28051	POS
0	1.80691	0.938	0.015	0	5	Fyb	62.5333	112.992	POS
0	1.80538	0.89	0.012	0	5	Ltc4s	74.1667	133.899	POS
0	1.80081	0.955	0.134	0	5	Espn	7.12687	12.8341	POS
0	1.79317	0.921	0.104	0	5	Sox9	8.85577	15.8799	POS
0	1.7555	0.913	0.016	0	5	Avil	57.0625	100.173	POS
0	1.74901	0.969	0.406	0	5	Btg2	2.3867	4.17437	POS
0	1.65995	0.89	0.016	0	5	Sh2d6	55.625	92.3346	POS
0	1.64154	0.848	0.137	0	5	Zfp36	6.18978	10.1608	POS
0	1.62983	0.978	0.375	0	5	Sdc4	2.608	4.25059	POS
0	1.55942	0.965	0.445	0	5	Bpgm	2.16854	3.38167	POS
0	1.54222	0.904	0.009	0	5	Trpm5	100.444	154.908	POS
0	1.48734	0.839	0.005	0	5	Hmx2	167.8	249.576	POS
0	1.4372	0.82	0.007	0	5	Hck	117.143	168.358	POS
0	1.39848	0.848	0.008	0	5	Alox5	106	148.239	POS
0	1.39778	0.557	0.099	0	5	Atf3	5.62626	7.86426	POS
0	1.39271	0.898	0.171	0	5	Cmtm8	5.25146	7.31378	POS
0	1.36229	0.882	0.189	0	5	Crip1	4.66667	6.35736	POS
0	1.36211	0.825	0.125	0	5	Anxa4	6.6	8.98992	POS
0	1.35415	0.846	0.074	0	5	Atp2a3	11.4324	15.4812	POS
0	1.3376	0.562	0.003	0	5	Gnat3	187.333	250.577	POS
0	1.31395	0.969	0.319	0	5	Anxa1	3.03762	3.99126	POS
0	1.30422	0.999	0.967	0	5	Jund	1.03309	1.34738	POS
0	1.27655	0.795	0.006	0	5	Sh2d7	132.5	169.143	POS
0	1.27287	0.734	0.138	0	5	Plac8	5.31884	6.77017	POS
0	1.27149	0.71	0.014	0	5	Atp1a2	50.7143	64.4827	POS
0	1.2614	0.85	0.142	0	5	Ociad2	5.98592	7.55062	POS
0	1.24894	1	1	0	5	H3f3b	1	1.24894	POS
0	1.23715	0.808	0.063	0	5	Cited4	12.8254	15.867	POS
0	1.22278	0.953	0.432	0	5	Cldn7	2.20602	2.69748	POS
0	1.21374	1	0.982	0	5	Epcam	1.01833	1.23598	POS
0	1.20647	0.98	0.695	0	5	Sec11c	1.41007	1.70121	POS
0	1.18513	0.992	0.462	0	5	Krt8	2.14719	2.54468	POS
0	1.17925	0.728	0.003	0	5	Hmx3	242.667	286.164	POS
0	1.1494	0.709	0.024	0	5	Chil1	29.5417	33.9552	POS
0	1.14377	0.858	0.18	0	5	Ehf	4.76667	5.45199	POS
0	1.13585	0.804	0.049	0	5	Hepacam2	16.4082	18.6372	POS
0	1.11613	0.751	0.059	0	5	Upp1	12.7288	14.2071	POS
0	1.08435	0.617	0.004	0	5	Ly6g6f	154.25	167.261	POS
0	1.0648	0.718	0.006	0	5	Vav1	119.667	127.421	POS
0	1.0475	0.709	0.005	0	5	Spib	141.8	148.536	POS
0	1.04498	0.856	0.198	0	5	Cd24a	4.32323	4.5177	POS
0	1.03519	0.71	0.004	0	5	1810046K07Rik	177.5	183.746	POS
0	1.02733	0.57	0.009	0	5	Matk	63.3333	65.064	POS
0	1.02454	0.837	0.288	0	5	Zfp428	2.90625	2.97758	POS
0	1.01789	0.741	0.134	0	5	Ptpn6	5.52985	5.62881	POS
0	0.997764	0.669	0.027	0	5	Nkd1	24.7778	24.7224	POS
0	0.981702	0.856	0.333	0	5	Ostf1	2.57057	2.52354	POS
0	0.971562	0.713	0.176	0	5	Tmem245	4.05114	3.93593	POS
0	0.959087	0.665	0.004	0	5	Pik3cg	166.25	159.448	POS
0	0.946635	0.733	0.168	0	5	Elf3	4.3631	4.13026	POS
0	0.923896	0.68	0.072	0	5	Itpr2	9.44444	8.72569	POS
0	0.920897	0.664	0.144	0	5	Fxyd6	4.61111	4.24636	POS
0	0.892315	0.533	0.05	0	5	Etv1	10.66	9.51207	POS
0	0.891388	0.572	0.022	0	5	Col9a3	26	23.1761	POS
0	0.871285	0.687	0.133	0	5	Gusb	5.16541	4.50055	POS
0	0.855187	0.68	0.173	0	5	Txndc16	3.93064	3.36143	POS
0	0.835759	0.602	0.034	0	5	Pla2g4a	17.7059	14.7978	POS
0	0.831776	0.63	0.027	0	5	Chdh	23.3333	19.4081	POS
0	0.826882	0.855	0.264	0	5	Pla2g16	3.23864	2.67797	POS
0	0.766822	0.436	0.003	0	5	Tmem45b	145.333	111.445	POS
0	0.758992	0.443	0.02	0	5	Serpinf1	22.15	16.8117	POS
0	0.758501	0.625	0.103	0	5	Il13ra1	6.06796	4.60256	POS
0	0.758203	0.366	0.02	0	5	Pla2g7	18.3	13.8751	POS
0	0.740328	0.6	0.115	0	5	Tle4	5.21739	3.86258	POS
0	0.729661	0.512	0.018	0	5	Ly6g6d	28.4444	20.7548	POS
0	0.719604	0.545	0.026	0	5	Pde2a	20.9615	15.084	POS
0	0.717449	0.577	0.091	0	5	Ckap4	6.34066	4.5491	POS
0	0.697078	0.58	0.061	0	5	Ccdc109b	9.5082	6.62795	POS
0	0.689552	0.434	0.008	0	5	Bmx	54.25	37.4082	POS
0	0.687617	0.509	0.014	0	5	Ackr4	36.3571	24.9998	POS
0	0.675586	0.467	0.004	0	5	Inpp5d	116.75	78.8747	POS
0	0.661938	0.518	0.034	0	5	Pou2f3	15.2353	10.0848	POS
0	0.654911	0.505	0.039	0	5	Man1a	12.9487	8.48026	POS
0	0.65264	0.465	0.032	0	5	Rassf6	14.5312	9.48368	POS
0	0.65168	0.454	0.003	0	5	Il17rb	151.333	98.6209	POS
0	0.650671	0.573	0.095	0	5	Cmtm7	6.03158	3.92457	POS
0	0.644722	0.531	0.076	0	5	Adgrg2	6.98684	4.50457	POS
0	0.63731	0.423	0.007	0	5	Foxe1	60.4286	38.5117	POS
0	0.631054	0.476	0.021	0	5	Gas7	22.6667	14.3039	POS
0	0.630375	0.42	0.008	0	5	Sct	52.5	33.0947	POS
0	0.592108	0.467	0.031	0	5	B4galt6	15.0645	8.91982	POS
0	0.590378	0.449	0.045	0	5	Cd44	9.97778	5.89066	POS
0	0.581648	0.401	0.004	0	5	Drd4	100.25	58.3102	POS
0	0.555075	0.298	0.012	0	5	Folr1	24.8333	13.7844	POS
0	0.550225	0.458	0.041	0	5	Bcl2l14	11.1707	6.14642	POS
0	0.549025	0.453	0.031	0	5	Prox1	14.6129	8.02284	POS
0	0.546503	0.32	0.026	0	5	Slitrk6	12.3077	6.72619	POS
0	0.539666	0.29	0.005	0	5	Egr2	58	31.3006	POS
0	0.536618	0.438	0.054	0	5	Kit	8.11111	4.35257	POS
0	0.532474	0.241	0.004	0	5	Mctp1	60.25	32.0816	POS
0	0.508913	0.407	0.021	0	5	Art5	19.381	9.86323	POS
0	0.506253	0.442	0.061	0	5	Fam126a	7.2459	3.66826	POS
0	0.49728	0.379	0.01	0	5	Gm17322	37.9	18.8469	POS
0	0.494017	0.248	0.003	0	5	Pik3r5	82.6667	40.8388	POS
0	0.492524	0.385	0.015	0	5	Mn1	25.6667	12.6415	POS
0	0.492369	0.379	0.009	0	5	Fam49a	42.1111	20.7342	POS
0	0.491681	0.35	0.023	0	5	Chn2	15.2174	7.4821	POS
0	0.475313	0.398	0.04	0	5	Plcg2	9.95	4.72937	POS
0	0.472173	0.396	0.043	0	5	Stard5	9.2093	4.34839	POS
0	0.461575	0.362	0.008	0	5	Ascl2	45.25	20.8863	POS
0	0.459609	0.374	0.036	0	5	Ncf2	10.3889	4.77483	POS
0	0.456109	0.337	0.022	0	5	Dnaaf3	15.3182	6.98675	POS
0	0.448853	0.356	0.036	0	5	Tpbg	9.88889	4.43865	POS
0	0.447647	0.327	0.005	0	5	Arhgap4	65.4	29.2761	POS
0	0.44659	0.297	0.003	0	5	Cd79b	99	44.2124	POS
0	0.434763	0.337	0.033	0	5	Zc3h12a	10.2121	4.43986	POS
0	0.416195	0.316	0.028	0	5	Adra2a	11.2857	4.69706	POS
0	0.406609	0.283	0.001	0	5	Chat	283	115.07	POS
0	0.39203	0.308	0.024	0	5	Myb	12.8333	5.03105	POS
0	0.380615	0.264	0.002	0	5	March1	132	50.2412	POS
0	0.371559	0.285	0.017	0	5	Sez6l2	16.7647	6.22907	POS
0	0.364922	0.29	0.014	0	5	Gm26542	20.7143	7.55909	POS
0	0.361164	0.228	0.002	0	5	Cd300lf	114	41.1727	POS
0	0.355493	0.275	0.002	0	5	Gfi1b	137.5	48.8803	POS
0	0.34635	0.268	0.007	0	5	Smoc1	38.2857	13.2602	POS
0	0.336206	0.22	0.002	0	5	Pcdh20	110	36.9826	POS
0	0.333825	0.251	0.002	0	5	Rasgrf2	125.5	41.8951	POS
0	0.33328	0.272	0.014	0	5	Sptb	19.4286	6.47516	POS
0	0.317436	0.225	0.004	0	5	Cacna2d2	56.25	17.8558	POS
0	0.312097	0.251	0.006	0	5	Tekt5	41.8333	13.0561	POS
0	0.306567	0.195	0.003	0	5	Cmtm5	65	19.9269	POS
0	0.290258	0.226	0.006	0	5	Degs2	37.6667	10.933	POS
0	0.289082	0.221	0.004	0	5	Ano7	55.25	15.9718	POS
0	0.282108	0.21	0.007	0	5	Slfn9	30	8.46325	POS
0	0.278183	0.213	0.01	0	5	Ppfia4	21.3	5.9253	POS
0	0.269355	0.187	0.002	0	5	Slfn8	93.5	25.1847	POS
0	0.260162	0.196	0.002	0	5	3425401B19Rik	98	25.4959	POS
4.8702e-308	0.546666	0.364	0.04	9.00305e-304	5	Tceal3	9.1	4.97466	POS
4.41299e-307	0.651646	0.577	0.111	8.15785e-303	5	Rab27b	5.1982	3.38738	POS
6.23545e-306	0.664193	0.653	0.137	1.15269e-301	5	Lmo1	4.76642	3.16582	POS
7.53346e-306	0.338762	0.255	0.017	1.39264e-301	5	Plcb2	15	5.08142	POS
3.60044e-304	0.927702	1	1	6.65578e-300	5	Rps24	1	0.927702	POS
7.96787e-303	0.474614	0.407	0.051	1.47294e-298	5	Ccdc129	7.98039	3.7876	POS
2.45601e-298	0.702199	0.55	0.11	4.54018e-294	5	Hap1	5	3.511	POS
2.34768e-294	0.759841	0.798	0.218	4.33991e-290	5	Tspan1	3.66055	2.78144	POS
1.31994e-292	1.02023	0.882	0.425	2.44004e-288	5	Lima1	2.07529	2.11728	POS
2.11431e-290	0.952318	0.977	0.727	3.90852e-286	5	Dpy30	1.34388	1.2798	POS
3.10107e-290	0.521589	0.966	0.448	5.73263e-286	5	Gnai2	2.15625	1.12468	POS
4.67457e-286	0.378683	0.218	0.013	8.6414e-282	5	1500009L16Rik	16.7692	6.35023	POS
4.4999e-285	1.13472	0.997	0.563	8.31851e-281	5	Krt18	1.77087	2.00944	POS
6.72605e-285	0.542817	0.454	0.073	1.24338e-280	5	Ypel2	6.21918	3.37588	POS
9.0378e-285	0.388866	0.337	0.037	1.67073e-280	5	Il4ra	9.10811	3.54183	POS
1.28509e-269	1.00738	0.885	0.36	2.37561e-265	5	H2-D1	2.45833	2.47648	POS
6.40161e-269	0.907254	0.923	0.403	1.1834e-264	5	Gnb2	2.29032	2.0779	POS
8.72009e-268	0.349686	0.291	0.028	1.612e-263	5	Ephb6	10.3929	3.63424	POS
2.75865e-265	0.314911	0.22	0.015	5.09964e-261	5	Renbp	14.6667	4.61869	POS
1.13259e-263	0.941609	0.877	0.443	2.09371e-259	5	Zfhx3	1.97968	1.86409	POS
1.3452e-258	0.372717	0.313	0.035	2.48674e-254	5	Def6	8.94286	3.33315	POS
7.02107e-256	0.86108	0.715	0.246	1.29791e-251	5	Lmo2	2.9065	2.50273	POS
1.32887e-254	1.1173	0.999	0.966	2.45655e-250	5	Ubc	1.03416	1.15547	POS
3.88662e-254	0.449216	0.379	0.054	7.1848e-250	5	Abca1	7.01852	3.15283	POS
4.36831e-250	0.655156	0.608	0.145	8.07527e-246	5	Clec2d	4.1931	2.74714	POS
4.85405e-249	0.346106	0.27	0.026	8.9732e-245	5	Epha4	10.3846	3.59418	POS
3.60011e-248	0.65052	0.577	0.137	6.65517e-244	5	Pgm2l1	4.21168	2.73978	POS
1.92269e-242	0.709045	0.701	0.235	3.55429e-238	5	Card19	2.98298	2.11506	POS
1.16675e-233	0.608658	0.554	0.132	2.15685e-229	5	Lmo7	4.19697	2.55452	POS
1.45054e-231	0.848057	0.859	0.493	2.68146e-227	5	Bmyc	1.74239	1.47765	POS
5.84046e-231	0.858777	0.81	0.422	1.07967e-226	5	Ssbp1	1.91943	1.64836	POS
1.77091e-228	0.806655	0.683	0.245	3.2737e-224	5	St6galnac2	2.78776	2.24876	POS
3.47911e-228	0.295871	0.26	0.027	6.43149e-224	5	Cables2	9.62963	2.84913	POS
6.82359e-226	0.926374	0.973	0.781	1.26141e-221	5	Cst3	1.24584	1.15411	POS
2.8021e-224	-1.13563	1	1	5.17996e-220	5	Tmsb4x	1	-1.13563	NEG
5.8406e-220	0.762164	0.533	0.136	1.07969e-215	5	Utp14b	3.91912	2.98701	POS
6.82687e-219	0.824542	0.694	0.266	1.26201e-214	5	Skap2	2.60902	2.15125	POS
2.14024e-218	0.776753	0.825	0.371	3.95645e-214	5	Cnn3	2.22372	1.72728	POS
3.71984e-216	0.412762	0.386	0.065	6.87649e-212	5	Gcnt1	5.93846	2.45117	POS
1.35559e-215	-1.05981	0.955	0.979	2.50594e-211	5	Atp1b1	0.975485	-1.03383	NEG
1.48564e-215	0.329409	0.279	0.033	2.74635e-211	5	Irf7	8.45455	2.78501	POS
7.50924e-215	0.33478	0.264	0.03	1.38816e-210	5	Wbscr25	8.8	2.94606	POS
7.45634e-214	0.334357	0.287	0.036	1.37838e-209	5	Plekhg5	7.97222	2.66557	POS
1.88324e-213	0.750733	0.992	0.66	3.48136e-209	5	Gng5	1.50303	1.12837	POS
1.23155e-211	0.777143	0.721	0.271	2.27665e-207	5	Acsl3	2.66052	2.0676	POS
5.8792e-211	0.64079	0.557	0.156	1.08683e-206	5	Gpr137b	3.57051	2.28795	POS
1.17721e-207	0.447245	0.455	0.093	2.17619e-203	5	Sepp1	4.89247	2.18813	POS
1.22967e-203	0.631427	0.957	0.464	2.27316e-199	5	Aldh2	2.0625	1.30232	POS
5.91702e-202	0.438904	0.375	0.068	1.09382e-197	5	Gpr137b-ps	5.51471	2.42043	POS
9.40514e-202	0.765522	0.809	0.417	1.73863e-197	5	Stk38	1.94005	1.48515	POS
2.14302e-201	0.377426	0.352	0.058	3.96158e-197	5	Lyn	6.06897	2.29058	POS
7.8066e-200	0.56215	1	1	1.44313e-195	5	Rps3a1	1	0.56215	POS
2.47097e-199	0.290923	0.23	0.024	4.56784e-195	5	Tmem54	9.58333	2.78801	POS
5.905e-199	0.450432	0.423	0.088	1.0916e-194	5	Rhog	4.80682	2.16515	POS
1.84637e-196	0.756783	0.783	0.378	3.4132e-192	5	Clmn	2.07143	1.56762	POS
1.45306e-195	0.59782	1	0.999	2.68612e-191	5	Rps9	1.001	0.598418	POS
3.2581e-194	0.620409	0.484	0.118	6.02293e-190	5	Tuba1c	4.10169	2.54473	POS
1.13336e-193	-1.0533	0.885	0.924	2.09513e-189	5	Cd81	0.957792	-1.00884	NEG
4.17869e-193	0.2953	0.24	0.027	7.72474e-189	5	Mdfic	8.88889	2.62489	POS
1.10447e-191	0.498773	1	0.999	2.04173e-187	5	H3f3a	1.001	0.499272	POS
2.30179e-191	0.783391	0.999	0.984	4.25509e-187	5	Actg1	1.01524	0.795333	POS
5.11101e-190	0.50009	0.577	0.149	9.44821e-186	5	Cldn10	3.87248	1.93659	POS
6.02371e-190	0.366629	0.29	0.042	1.11354e-185	5	Entpd3	6.90476	2.53148	POS
6.44814e-189	0.589577	0.617	0.185	1.192e-184	5	Klf5	3.33514	1.96632	POS
1.48672e-186	0.378153	0.325	0.054	2.74835e-182	5	Tor3a	6.01852	2.27592	POS
3.21183e-185	0.547257	1	1	5.93739e-181	5	Rpl23	1	0.547257	POS
8.59765e-185	0.565053	0.527	0.151	1.58936e-180	5	B4galt4	3.49007	1.97207	POS
4.70859e-184	0.494967	0.465	0.107	8.7043e-180	5	Hpgds	4.34579	2.15103	POS
3.30259e-182	0.566005	0.608	0.186	6.10517e-178	5	Cdh1	3.26882	1.85017	POS
3.06235e-179	0.487939	0.453	0.109	5.66107e-175	5	Lzts2	4.15596	2.02786	POS
4.43761e-179	0.384268	0.305	0.049	8.20336e-175	5	Gm684	6.22449	2.39187	POS
1.08064e-178	0.533125	0.515	0.143	1.99766e-174	5	Dsg2	3.6014	1.92	POS
2.11882e-175	0.295595	0.238	0.03	3.91685e-171	5	Dcbld1	7.93333	2.34505	POS
4.98955e-175	-1.34351	0.932	0.918	9.22367e-171	5	Map1b	1.01525	-1.364	NEG
1.14955e-174	0.7039	0.978	0.82	2.12507e-170	5	Wbp5	1.19268	0.83953	POS
1.57827e-174	-0.818236	0.963	0.973	2.91759e-170	5	Pkm	0.989723	-0.809827	NEG
1.7406e-174	0.422787	0.44	0.101	3.21767e-170	5	Slc44a3	4.35644	1.84184	POS
2.60196e-174	0.259501	0.244	0.031	4.80998e-170	5	Nrcam	7.87097	2.04252	POS
1.77837e-173	0.357065	0.325	0.058	3.28749e-169	5	Tmem51	5.60345	2.00079	POS
6.12848e-173	0.57363	0.997	0.963	1.13291e-168	5	Spint2	1.03531	0.593883	POS
1.19237e-172	0.801283	0.942	0.805	2.20421e-168	5	Pnrc1	1.17019	0.93765	POS
1.51535e-171	0.487778	0.44	0.107	2.80127e-167	5	Gng12	4.11215	2.00582	POS
9.91849e-171	0.591339	0.986	0.868	1.83353e-166	5	Cyb5a	1.13594	0.671728	POS
5.64723e-170	0.484215	1	1	1.04395e-165	5	Fau	1	0.484215	POS
1.54328e-169	0.651824	0.904	0.69	2.8529e-165	5	Rab25	1.31014	0.853984	POS
2.47555e-168	0.279627	0.27	0.039	4.5763e-164	5	Pxdc1	6.92308	1.93588	POS
1.24139e-166	0.624211	0.619	0.222	2.29483e-162	5	Cdkn1b	2.78829	1.74048	POS
5.23443e-166	0.478042	1	0.999	9.67637e-162	5	Rps3	1.001	0.478521	POS
4.74595e-165	0.557003	1	0.996	8.77335e-161	5	Rps21	1.00402	0.55924	POS
2.48793e-164	0.42572	1	1	4.59918e-160	5	Rpl13	1	0.42572	POS
4.66183e-164	0.557068	0.576	0.199	8.61785e-160	5	Ildr1	2.89447	1.61242	POS
5.0821e-164	0.685117	0.74	0.404	9.39477e-160	5	Bub3	1.83168	1.25492	POS
1.5165e-162	0.293158	0.282	0.045	2.8034e-158	5	Rbm38	6.26667	1.83712	POS
7.78717e-161	0.497645	1	0.999	1.43954e-156	5	Rpl17	1.001	0.498143	POS
2.97341e-159	0.348319	0.297	0.052	5.49665e-155	5	2310001H17Rik	5.71154	1.98944	POS
1.03759e-158	0.500728	1	0.997	1.91809e-154	5	Rpl35a	1.00301	0.502235	POS
2.8266e-158	0.53872	0.374	0.084	5.22525e-154	5	Tspan6	4.45238	2.39858	POS
9.2395e-158	-1.52741	1	1	1.70801e-153	5	Calm1	1	-1.52741	NEG
2.8656e-157	0.497515	1	0.999	5.29735e-153	5	Rps27	1.001	0.498013	POS
6.43091e-157	0.561977	1	0.999	1.18882e-152	5	Actb	1.001	0.562539	POS
7.59288e-157	0.496277	0.516	0.143	1.40362e-152	5	Tspan8	3.60839	1.79076	POS
2.81061e-156	0.50599	0.504	0.152	5.1957e-152	5	Crot	3.31579	1.67775	POS
3.09977e-156	0.798829	0.897	0.665	5.73024e-152	5	Btg1	1.34887	1.07752	POS
7.36299e-155	1.26356	0.976	0.846	1.36112e-150	5	Jun	1.15366	1.45773	POS
2.93081e-154	0.475241	1	0.998	5.4179e-150	5	Rps19	1.002	0.476193	POS
1.04114e-153	0.527249	0.575	0.194	1.92464e-149	5	Lrrfip1	2.96392	1.56272	POS
2.22595e-150	0.677261	0.753	0.425	4.1149e-146	5	Arpc5	1.77176	1.19995	POS
7.85878e-150	0.456359	0.404	0.102	1.45277e-145	5	Ero1lb	3.96078	1.80754	POS
2.2824e-149	0.411092	1	0.999	4.21924e-145	5	Rpl30	1.001	0.411504	POS
2.86956e-149	-1.11633	0.921	0.916	5.30467e-145	5	Tshz2	1.00546	-1.12242	NEG
3.46147e-149	0.639942	0.944	0.675	6.39887e-145	5	H2afj	1.39852	0.894971	POS
1.07876e-148	-0.628047	0.98	0.983	1.99419e-144	5	Atp1a1	0.996948	-0.626131	NEG
3.42126e-148	-0.679484	0.997	0.997	6.32455e-144	5	Gapdh	1	-0.679484	NEG
4.20525e-148	0.299051	0.276	0.047	7.77383e-144	5	Mansc1	5.87234	1.75613	POS
2.4126e-147	0.527904	0.519	0.167	4.45994e-143	5	Limd2	3.10778	1.64061	POS
5.86976e-147	0.399997	0.846	0.393	1.08508e-142	5	S100a1	2.15267	0.861062	POS
1.09668e-144	0.657683	0.68	0.309	2.02732e-140	5	Scd2	2.20065	1.44733	POS
1.31012e-143	0.517142	0.797	0.346	2.42188e-139	5	Vamp8	2.30347	1.19122	POS
2.72091e-143	0.497935	1	0.999	5.02987e-139	5	Eef1a1	1.001	0.498433	POS
1.1793e-141	0.354948	0.314	0.063	2.18005e-137	5	Bambi	4.98413	1.7691	POS
8.10639e-141	0.419039	1	0.999	1.49855e-136	5	Rps14	1.001	0.419459	POS
9.50074e-141	-0.634266	0.276	0.735	1.75631e-136	5	Rbms1	0.37551	-0.238173	NEG
5.67071e-140	0.449807	0.415	0.109	1.04829e-135	5	Pax6	3.80734	1.71257	POS
1.39051e-139	0.546685	0.566	0.215	2.5705e-135	5	Hivep3	2.63256	1.43918	POS
1.79383e-139	0.445118	0.476	0.148	3.31608e-135	5	Csk	3.21622	1.4316	POS
2.94268e-138	0.539158	0.995	0.877	5.43983e-134	5	Pfn1	1.13455	0.611701	POS
1.075e-137	0.393105	0.272	0.049	1.98724e-133	5	Gm26802	5.55102	2.18214	POS
7.80885e-137	0.573317	0.977	0.871	1.44354e-132	5	Scand1	1.1217	0.64309	POS
3.89546e-136	0.430524	0.354	0.083	7.20115e-132	5	Bex4	4.26506	1.83621	POS
8.39124e-136	0.625962	0.695	0.342	1.5512e-131	5	Cadps2	2.03216	1.27206	POS
4.42059e-135	-1.19666	0.852	0.826	8.17191e-131	5	Ebf1	1.03148	-1.23433	NEG
4.82392e-135	0.351976	0.902	0.434	8.9175e-131	5	Tmem176b	2.07834	0.731526	POS
9.62233e-134	0.418056	0.416	0.116	1.77878e-129	5	Tmem132a	3.58621	1.49924	POS
9.91232e-134	0.389716	1	0.999	1.83239e-129	5	Rps10	1.001	0.390106	POS
2.39986e-131	-1.40733	0.878	0.832	4.43639e-127	5	Fstl5	1.05529	-1.48514	NEG
8.17298e-131	-1.30831	0.944	0.896	1.51086e-126	5	Atf5	1.05357	-1.3784	NEG
3.5514e-130	-0.694056	0.856	0.905	6.56511e-126	5	Clstn1	0.945856	-0.656477	NEG
4.43504e-130	0.380512	1	0.999	8.19862e-126	5	Rplp2	1.001	0.380893	POS
8.93636e-130	0.340052	0.295	0.061	1.65198e-125	5	Sun2	4.83607	1.64452	POS
1.33597e-129	0.282777	0.249	0.044	2.46968e-125	5	Slc35g2	5.65909	1.60026	POS
2.08939e-129	0.363192	0.337	0.08	3.86245e-125	5	Atp8a1	4.2125	1.52995	POS
2.60407e-129	0.405475	1	0.997	4.81388e-125	5	Rpl3	1.00301	0.406695	POS
2.62832e-129	0.501141	0.984	0.842	4.85871e-125	5	Myl6	1.16865	0.585657	POS
5.72746e-129	0.50575	0.492	0.17	1.05878e-124	5	Bik	2.89412	1.4637	POS
1.80384e-128	-1.30959	0.961	0.916	3.33459e-124	5	Ckb	1.04913	-1.37392	NEG
2.13425e-128	1.02031	0.759	0.5	3.94537e-124	5	Dusp1	1.518	1.54883	POS
4.29734e-128	-0.4637	1	0.999	7.94406e-124	5	Hsp90ab1	1.001	-0.464165	NEG
7.64526e-128	-0.889842	0.967	0.944	1.4133e-123	5	Ldhb	1.02436	-0.911522	NEG
5.05273e-126	0.541474	0.957	0.822	9.34047e-122	5	Rnh1	1.16423	0.630402	POS
5.53578e-126	0.493193	0.537	0.19	1.02335e-121	5	Tsc22d3	2.82632	1.39392	POS
8.1543e-126	-1.06183	0.985	0.959	1.5074e-121	5	Gnb1	1.02711	-1.09062	NEG
1.26859e-125	-0.766849	0.85	0.867	2.34511e-121	5	Prnp	0.980392	-0.751813	NEG
2.18072e-125	0.376748	0.398	0.11	4.03128e-121	5	Anxa6	3.61818	1.36314	POS
2.53782e-125	-1.07544	0.841	0.824	4.69141e-121	5	Ncam1	1.02063	-1.09763	NEG
4.62704e-125	-1.40618	0.896	0.853	8.55355e-121	5	Gfy	1.05041	-1.47706	NEG
1.40337e-124	-0.983831	0.801	0.809	2.59428e-120	5	Elavl3	0.990111	-0.974102	NEG
1.52256e-123	0.409454	0.401	0.116	2.8146e-119	5	Armcx3	3.4569	1.41544	POS
1.76389e-123	-1.14696	0.855	0.82	3.26072e-119	5	Aplp1	1.04268	-1.19591	NEG
8.84126e-123	0.481403	0.721	0.295	1.63439e-118	5	Basp1	2.44407	1.17658	POS
1.20437e-122	0.453608	0.646	0.259	2.2264e-118	5	Marcksl1	2.49421	1.13139	POS
1.6475e-122	0.347475	0.362	0.093	3.04557e-118	5	Blnk	3.89247	1.35254	POS
1.71132e-122	-0.692012	0.455	0.787	3.16355e-118	5	Slc16a11	0.578145	-0.400083	NEG
4.1159e-122	0.404765	0.878	0.43	7.60865e-118	5	S100a11	2.04186	0.826473	POS
3.54591e-121	0.253574	0.221	0.037	6.55496e-117	5	Cdc25b	5.97297	1.51459	POS
7.59109e-121	0.469824	0.997	0.944	1.40329e-116	5	Bri3	1.05614	0.496202	POS
1.67338e-120	-0.664111	0.949	0.945	3.09342e-116	5	H2afy	1.00423	-0.666922	NEG
2.03413e-120	0.525884	0.477	0.171	3.7603e-116	5	Tiparp	2.78947	1.46694	POS
3.10291e-120	0.345114	1	1	5.73603e-116	5	Tpt1	1	0.345114	POS
1.40973e-119	-1.41983	0.905	0.851	2.60603e-115	5	Nsg1	1.06345	-1.50992	NEG
1.68749e-119	-0.720442	0.233	0.652	3.11949e-115	5	Efcab10	0.357362	-0.257459	NEG
1.72114e-119	-1.21392	0.847	0.823	3.18171e-115	5	Rtn1	1.02916	-1.24932	NEG
2.00964e-119	0.311916	0.313	0.072	3.71502e-115	5	Fam117a	4.34722	1.35597	POS
3.27725e-119	-0.717799	0.989	0.966	6.05833e-115	5	Aplp2	1.02381	-0.734889	NEG
4.30676e-119	0.964439	0.722	0.441	7.96148e-115	5	Hist1h1c	1.63719	1.57897	POS
1.31688e-118	0.372651	1	0.999	2.43439e-114	5	Rpl18a	1.001	0.373024	POS
2.05446e-118	-0.672487	0.317	0.711	3.79788e-114	5	Mapk8ip2	0.445851	-0.299829	NEG
2.95991e-118	0.442755	0.634	0.238	5.4717e-114	5	Runx1	2.66387	1.17944	POS
1.11067e-117	0.369217	1	0.999	2.05318e-113	5	Rpl27a	1.001	0.369586	POS
1.89805e-117	-0.993281	0.875	0.833	3.50873e-113	5	Tesc	1.05042	-1.04336	NEG
9.51715e-117	-0.5943	0.229	0.671	1.75934e-112	5	Pmepa1	0.341282	-0.202824	NEG
1.94863e-116	0.296023	0.305	0.07	3.60223e-112	5	2310030G06Rik	4.35714	1.28982	POS
2.2385e-116	-0.713857	0.343	0.703	4.1381e-112	5	BC049352	0.487909	-0.348297	NEG
2.68258e-116	0.516877	0.944	0.814	4.95901e-112	5	Ngfrap1	1.15971	0.599424	POS
3.28003e-116	-1.03231	0.821	0.824	6.06347e-112	5	Uchl1	0.996359	-1.02855	NEG
2.84875e-115	0.348811	1	0.997	5.2662e-111	5	Rps15a	1.00301	0.349861	POS
2.59902e-114	0.586412	0.992	0.921	4.80454e-110	5	Neat1	1.07709	0.631618	POS
2.61253e-114	-0.686928	0.287	0.68	4.82952e-110	5	Kif1a	0.422059	-0.289924	NEG
3.08863e-114	0.518929	0.322	0.08	5.70965e-110	5	Rgs2	4.025	2.08869	POS
3.93727e-114	0.546781	0.977	0.865	7.27843e-110	5	Rpl22l1	1.12948	0.617578	POS
7.86223e-114	0.355338	1	1	1.45341e-109	5	Rps29	1	0.355338	POS
8.93217e-114	0.452529	1	0.998	1.6512e-109	5	Rpl10	1.002	0.453436	POS
1.52559e-113	0.324561	0.325	0.08	2.82021e-109	5	St3gal6	4.0625	1.31853	POS
1.99444e-113	0.552619	0.86	0.708	3.68692e-109	5	Tra2b	1.21469	0.671261	POS
4.11173e-113	0.332951	1	1	7.60095e-109	5	Rpl19	1	0.332951	POS
5.75722e-113	-0.475294	1	0.998	1.06428e-108	5	Ndufa4	1.002	-0.476246	NEG
5.87151e-113	0.433599	0.64	0.265	1.08541e-108	5	Arpc1b	2.41509	1.04718	POS
6.99663e-113	-0.677038	0.917	0.907	1.2934e-108	5	Hmgn3	1.01103	-0.684503	NEG
4.10517e-112	0.275843	0.267	0.057	7.58881e-108	5	Tirap	4.68421	1.29211	POS
8.48162e-112	0.397678	0.999	0.993	1.56791e-107	5	Rpl5	1.00604	0.400081	POS
1.41493e-111	0.548476	0.683	0.361	2.61565e-107	5	Cyb5r3	1.89197	1.0377	POS
3.8414e-111	-1.46158	0.871	0.827	7.10121e-107	5	Chga	1.0532	-1.53935	NEG
1.3412e-110	0.341334	1	0.999	2.47935e-106	5	Rps27a	1.001	0.341675	POS
2.24275e-110	0.324312	1	1	4.14596e-106	5	Rpl41	1	0.324312	POS
3.35355e-110	0.531303	0.599	0.294	6.19937e-106	5	Psmg4	2.03741	1.08248	POS
8.20718e-110	-0.662617	0.169	0.597	1.51718e-105	5	Rnf182	0.283082	-0.187575	NEG
4.21719e-109	-0.659462	0.298	0.683	7.79589e-105	5	Pkib	0.43631	-0.28773	NEG
5.62878e-109	-0.662056	0.255	0.657	1.04054e-104	5	Clstn2	0.388128	-0.256962	NEG
8.84616e-109	-0.736255	0.431	0.733	1.6353e-104	5	Cpe	0.587995	-0.432914	NEG
2.91338e-108	-0.650563	0.419	0.732	5.38567e-104	5	Rundc3a	0.572404	-0.372385	NEG
3.13784e-108	-0.915259	0.756	0.792	5.80061e-104	5	Stmn3	0.954545	-0.873656	NEG
4.17351e-108	0.524298	0.305	0.076	7.71515e-104	5	Ahnak2	4.01316	2.10409	POS
5.54823e-108	-1.12328	0.871	0.843	1.02565e-103	5	Fam213b	1.03321	-1.16059	NEG
6.25118e-108	-0.636872	0.173	0.594	1.15559e-103	5	Cend1	0.291246	-0.185486	NEG
7.15564e-108	-0.728002	0.291	0.666	1.32279e-103	5	Acsl6	0.436937	-0.318091	NEG
8.99059e-108	0.381487	1	0.997	1.662e-103	5	Rpl37	1.00301	0.382635	POS
5.31523e-106	0.290349	1	0.999	9.82573e-102	5	Rps16	1.001	0.290639	POS
6.94869e-106	0.296382	1	0.982	1.28453e-101	5	Rpl12	1.01833	0.301815	POS
1.79861e-105	-0.627797	0.201	0.62	3.32492e-101	5	Nat14	0.324194	-0.203528	NEG
4.36108e-105	0.372742	0.435	0.145	8.0619e-101	5	Cxxc5	3	1.11823	POS
7.65964e-105	0.284039	0.275	0.063	1.41596e-100	5	Cachd1	4.36508	1.23985	POS
8.9152e-105	0.310206	0.333	0.089	1.64806e-100	5	Cpq	3.74157	1.16066	POS
1.08032e-104	0.47882	0.883	0.666	1.99709e-100	5	Mif	1.32583	0.634832	POS
7.50253e-104	0.355283	1	0.998	1.38692e-99	5	Rpl14	1.002	0.355995	POS
1.75926e-103	-0.559834	0.271	0.676	3.25216e-99	5	Pfn2	0.400888	-0.22443	NEG
2.06883e-103	-0.557769	0.154	0.577	3.82444e-99	5	Sdc3	0.266898	-0.148867	NEG
3.40172e-103	0.306541	1	0.997	6.28842e-99	5	Rpl18	1.00301	0.307463	POS
4.59769e-103	-0.65187	0.161	0.576	8.49929e-99	5	Lrriq1	0.279514	-0.182207	NEG
1.03148e-102	-0.660845	0.252	0.644	1.90679e-98	5	Klhl5	0.391304	-0.258591	NEG
1.3731e-102	-0.68484	0.312	0.674	2.53832e-98	5	Rtp1	0.462908	-0.317018	NEG
1.71962e-102	-0.644428	0.268	0.656	3.17888e-98	5	Oscp1	0.408537	-0.263272	NEG
3.37743e-102	0.398685	0.985	0.615	6.24351e-98	5	Gnas	1.60163	0.638544	POS
3.58956e-102	0.393008	0.997	0.924	6.63567e-98	5	Eef1b2	1.079	0.424058	POS
7.68381e-102	-0.616065	0.257	0.651	1.42043e-97	5	Rtp2	0.394777	-0.243209	NEG
8.2972e-102	0.25993	0.236	0.049	1.53382e-97	5	Cacnb4	4.81633	1.25191	POS
1.01703e-101	-0.672041	0.373	0.702	1.88008e-97	5	Snap25	0.531339	-0.357081	NEG
1.38802e-101	0.353702	0.382	0.118	2.5659e-97	5	Proser2	3.23729	1.14504	POS
1.63294e-101	0.293015	1	0.999	3.01865e-97	5	Rpl8	1.001	0.293308	POS
1.65378e-101	0.309997	1	0.999	3.05718e-97	5	Rpl13a	1.001	0.310307	POS
1.68682e-101	-0.54383	0.195	0.615	3.11826e-97	5	Wdsub1	0.317073	-0.172434	NEG
1.94044e-101	-0.676367	0.382	0.71	3.58711e-97	5	Cacnb3	0.538028	-0.363904	NEG
3.31442e-101	-0.699793	0.92	0.91	6.12704e-97	5	Pgam1	1.01099	-0.707483	NEG
6.14916e-101	0.355193	0.486	0.171	1.13673e-96	5	Kcnk1	2.84211	1.0095	POS
7.70391e-101	-0.87546	0.687	0.76	1.42414e-96	5	Cntn4	0.903947	-0.79137	NEG
8.14025e-101	-0.860518	0.747	0.778	1.50481e-96	5	Flrt1	0.960154	-0.82623	NEG
1.22059e-100	-0.61148	0.169	0.584	2.25639e-96	5	Myt1l	0.289384	-0.176952	NEG
2.72949e-100	-0.677456	0.415	0.715	5.04573e-96	5	Fam92b	0.58042	-0.393209	NEG
2.8839e-100	0.44863	0.447	0.162	5.33118e-96	5	Pik3r1	2.75926	1.23789	POS
3.28389e-100	0.373093	1	0.992	6.0706e-96	5	Rps26	1.00806	0.376102	POS
4.25309e-100	-0.574919	0.182	0.59	7.86226e-96	5	Pkia	0.308475	-0.177348	NEG
4.25621e-100	0.367365	0.554	0.211	7.86803e-96	5	Sox2	2.62559	0.96455	POS
4.46021e-100	0.605087	0.965	0.833	8.24515e-96	5	Hist1h2bc	1.15846	0.700971	POS
4.86798e-100	-0.61211	0.306	0.68	8.99894e-96	5	Ank2	0.45	-0.275449	NEG
4.94867e-100	0.380215	0.404	0.132	9.14812e-96	5	Tcf7l2	3.06061	1.16369	POS
5.70448e-100	0.470615	0.491	0.198	1.05453e-95	5	Prr15	2.4798	1.16703	POS
5.85812e-100	0.750233	0.637	0.355	1.08293e-95	5	Hmgcs1	1.79437	1.34619	POS
8.28734e-100	-0.564207	0.133	0.545	1.532e-95	5	Ell3	0.244037	-0.137687	NEG
8.49897e-100	-0.604451	0.188	0.602	1.57112e-95	5	Syt7	0.312292	-0.188765	NEG
8.8671e-100	-0.599403	0.176	0.589	1.63917e-95	5	Kcna2	0.298812	-0.179109	NEG
1.15897e-99	-0.648207	0.327	0.686	2.14248e-95	5	Ppp1r1a	0.476676	-0.308985	NEG
1.42332e-99	-0.81165	0.726	0.786	2.63114e-95	5	Syt11	0.923664	-0.749692	NEG
1.61103e-99	0.297563	1	0.999	2.97814e-95	5	Rpl32	1.001	0.29786	POS
1.64451e-99	-0.559573	0.489	0.779	3.04004e-95	5	Khdrbs3	0.627728	-0.351259	NEG
2.97991e-99	0.347205	0.377	0.117	5.50867e-95	5	Tmem30b	3.22222	1.11877	POS
5.77215e-99	0.384496	1	0.989	1.06704e-94	5	Gabarap	1.01112	0.388773	POS
6.10238e-99	0.490371	0.835	0.621	1.12809e-94	5	Tcf4	1.34461	0.659356	POS
6.27996e-99	-0.808645	0.638	0.768	1.16091e-94	5	Ebf2	0.830729	-0.671765	NEG
7.89963e-99	0.561123	0.656	0.381	1.46033e-94	5	Mcl1	1.72178	0.966133	POS
9.19591e-99	-0.57324	0.244	0.647	1.69996e-94	5	Elmod3	0.377125	-0.216183	NEG
1.46056e-98	-1.06724	0.824	0.798	2.69999e-94	5	Serpine2	1.03258	-1.10201	NEG
1.49815e-98	0.383277	0.999	0.971	2.76948e-94	5	Rpl22	1.02884	0.39433	POS
2.03223e-98	0.379494	0.997	0.987	3.75677e-94	5	Rbm39	1.01013	0.383339	POS
2.41752e-98	-0.649638	0.272	0.651	4.46903e-94	5	1110017D15Rik	0.417819	-0.271431	NEG
2.90912e-98	-0.582254	0.18	0.592	5.3778e-94	5	Scn3b	0.304054	-0.177037	NEG
3.59374e-98	-0.539104	0.103	0.518	6.64339e-94	5	Limch1	0.198842	-0.107196	NEG
4.28481e-98	-0.648264	0.287	0.659	7.9209e-94	5	Eef1a2	0.435508	-0.282324	NEG
3.36865e-97	-0.612602	0.272	0.66	6.22729e-93	5	Ebf3	0.412121	-0.252466	NEG
3.59747e-97	0.294775	1	1	6.65028e-93	5	Rpl9	1	0.294775	POS
7.21665e-97	-0.55441	0.14	0.541	1.33407e-92	5	Sult4a1	0.25878	-0.14347	NEG
8.52544e-97	-0.611515	0.206	0.605	1.57601e-92	5	Gnao1	0.340496	-0.208218	NEG
9.15778e-97	0.322065	1	0.999	1.69291e-92	5	Rpl26	1.001	0.322388	POS
1.03848e-96	-0.724326	0.424	0.711	1.91973e-92	5	Efna3	0.596343	-0.431947	NEG
1.21592e-96	0.338948	1	0.992	2.24776e-92	5	Rps6	1.00806	0.341681	POS
1.25633e-96	-0.56417	0.154	0.557	2.32246e-92	5	Syp	0.276481	-0.155982	NEG
1.27711e-96	-0.658482	0.347	0.693	2.36086e-92	5	Pde1c	0.500722	-0.329716	NEG
1.39242e-96	0.38424	1	0.966	2.57404e-92	5	Rpl36al	1.0352	0.397764	POS
2.56685e-96	-0.860021	0.821	0.809	4.74508e-92	5	Trnp1	1.01483	-0.872778	NEG
3.13609e-96	-0.678949	0.351	0.688	5.79738e-92	5	Spock1	0.510174	-0.346382	NEG
3.91566e-96	-0.748929	0.531	0.736	7.23849e-92	5	Syt1	0.721467	-0.540328	NEG
4.34928e-96	-0.46724	0.183	0.596	8.04008e-92	5	Ccdc107	0.307047	-0.143465	NEG
7.36383e-96	-0.822456	0.653	0.752	1.36128e-91	5	Clgn	0.868351	-0.714181	NEG
1.19267e-95	0.338923	1	0.989	2.20478e-91	5	Rpl10a	1.01112	0.342693	POS
1.68944e-95	0.385882	0.374	0.122	3.12309e-91	5	Fam46c	3.06557	1.18295	POS
1.79608e-95	0.505951	0.743	0.527	3.32024e-91	5	Pink1	1.40987	0.713324	POS
3.26038e-95	0.257923	0.248	0.056	6.02713e-91	5	Aldh9a1	4.42857	1.14223	POS
3.98053e-95	-1.13842	0.864	0.816	7.35842e-91	5	Sult1d1	1.05882	-1.20538	NEG
4.25898e-95	-0.7416	0.244	0.611	7.87314e-91	5	Cnga4	0.399345	-0.296155	NEG
5.03128e-95	-0.63818	0.309	0.661	9.30082e-91	5	Endod1	0.467474	-0.298332	NEG
6.25648e-95	-0.950767	0.783	0.777	1.15657e-90	5	Scn9a	1.00772	-0.958109	NEG
6.75314e-95	-0.881044	0.864	0.878	1.24839e-90	5	Ppa1	0.984055	-0.866996	NEG
6.99663e-95	-0.690788	0.4	0.698	1.2934e-90	5	Fgf12	0.573066	-0.395867	NEG
7.24374e-95	-0.743448	0.989	0.97	1.33908e-90	5	Tmbim6	1.01959	-0.75801	NEG
1.90645e-94	-0.574108	0.138	0.54	3.52427e-90	5	Slc17a6	0.255556	-0.146716	NEG
2.25878e-94	-0.508552	0.939	0.953	4.17557e-90	5	Map1lc3a	0.98531	-0.501081	NEG
2.64401e-94	0.658754	0.592	0.314	4.88772e-90	5	Msmo1	1.88535	1.24198	POS
2.69508e-94	-0.664778	0.176	0.57	4.98212e-90	5	Ano2	0.308772	-0.205265	NEG
3.64013e-94	0.402255	0.995	0.962	6.72915e-90	5	Cox7a2l	1.0343	0.416054	POS
5.86581e-94	0.485306	0.85	0.702	1.08435e-89	5	Kmt2a	1.21083	0.587621	POS
5.96121e-94	-0.710842	0.527	0.738	1.10199e-89	5	Rd3	0.714092	-0.507607	NEG
6.64607e-94	0.451905	0.79	0.519	1.22859e-89	5	Capns1	1.52216	0.687872	POS
7.1214e-94	-0.88557	0.657	0.77	1.31646e-89	5	Lhx2	0.853247	-0.75561	NEG
1.56456e-93	0.314193	1	0.999	2.89224e-89	5	Rpl34	1.001	0.314507	POS
2.55233e-93	-1.40249	0.94	0.879	4.71823e-89	5	Omp	1.0694	-1.49982	NEG
9.12158e-93	0.733334	0.68	0.437	1.68621e-88	5	Nfkbia	1.55606	1.14111	POS
1.12506e-92	-0.738232	0.687	0.786	2.07978e-88	5	Ptp4a3	0.874046	-0.645249	NEG
1.36741e-92	-0.605847	0.332	0.681	2.52779e-88	5	Rap1gds1	0.487518	-0.295361	NEG
1.60084e-92	-0.680034	0.546	0.749	2.9593e-88	5	Impdh1	0.728972	-0.495726	NEG
4.59418e-92	-0.479835	0.133	0.534	8.49279e-88	5	Degs1	0.249064	-0.11951	NEG
7.00286e-92	-0.721394	0.309	0.643	1.29455e-87	5	Ppp1r14c	0.48056	-0.346673	NEG
1.2431e-91	0.266266	1	0.999	2.298e-87	5	Rps18	1.001	0.266533	POS
1.90478e-91	-0.653314	0.263	0.628	3.52118e-87	5	Carns1	0.41879	-0.273601	NEG
2.2955e-91	-0.498926	0.26	0.65	4.24347e-87	5	Apbb1	0.4	-0.199571	NEG
2.54678e-91	0.293998	0.308	0.086	4.70798e-87	5	Rara	3.5814	1.05292	POS
3.11476e-91	-0.604261	0.108	0.502	5.75794e-87	5	Sept3	0.215139	-0.13	NEG
8.14568e-91	0.435004	0.453	0.179	1.50581e-86	5	Slc4a7	2.53073	1.10088	POS
9.08168e-91	-0.603391	0.341	0.683	1.67884e-86	5	Tspyl4	0.499268	-0.301254	NEG
1.09121e-90	0.293286	0.293	0.079	2.0172e-86	5	Akr1b10	3.70886	1.08776	POS
1.36054e-90	-0.904683	0.633	0.771	2.51509e-86	5	Arhgdig	0.821012	-0.742755	NEG
1.55564e-90	-0.457436	0.984	0.981	2.87575e-86	5	Atp5o	1.00306	-0.458835	NEG
1.69488e-90	-0.536519	0.115	0.507	3.13316e-86	5	Nxph3	0.226824	-0.121696	NEG
3.04008e-90	-0.625263	0.337	0.673	5.61988e-86	5	Eml2	0.500743	-0.313096	NEG
4.72507e-90	0.306515	0.339	0.102	8.73477e-86	5	Erbb3	3.32353	1.01871	POS
6.13875e-90	-0.677093	0.209	0.582	1.13481e-85	5	Fam81b	0.359107	-0.243149	NEG
1.36133e-89	0.459011	0.568	0.232	2.51655e-85	5	Anxa2	2.44828	1.12378	POS
2.20289e-89	-0.574027	0.149	0.534	4.07227e-85	5	Vsnl1	0.279026	-0.160168	NEG
3.26761e-89	0.304455	1	0.999	6.04051e-85	5	Rps20	1.001	0.30476	POS
3.53472e-89	-0.642715	0.346	0.675	6.53428e-85	5	Cfap69	0.512593	-0.329451	NEG
5.43342e-89	-0.512477	0.134	0.524	1.00442e-84	5	Palm	0.255725	-0.131053	NEG
7.27848e-89	-0.538306	0.152	0.541	1.3455e-84	5	Ncapg2	0.280961	-0.151243	NEG
7.38128e-89	-0.512456	0.108	0.502	1.3645e-84	5	Pygo1	0.215139	-0.110249	NEG
1.14743e-88	-0.619508	0.808	0.868	2.12114e-84	5	Slc12a2	0.930876	-0.576685	NEG
1.45927e-88	0.591843	0.374	0.133	2.69761e-84	5	Dusp5	2.81203	1.66428	POS
1.94031e-88	-0.514589	0.091	0.478	3.58687e-84	5	Kcnmb2	0.190377	-0.0979657	NEG
1.95381e-88	-0.682355	0.489	0.721	3.61182e-84	5	Them6	0.678225	-0.46279	NEG
2.02439e-88	0.323028	1	0.997	3.74229e-84	5	Rps25	1.00301	0.324	POS
2.50743e-88	-0.520538	0.102	0.485	4.63523e-84	5	Wdr54	0.210309	-0.109474	NEG
3.34383e-88	-0.541339	0.37	0.708	6.18141e-84	5	Mapk8ip1	0.522599	-0.282903	NEG
3.91344e-88	-0.631413	0.694	0.796	7.23438e-84	5	Rufy3	0.871859	-0.550504	NEG
1.92985e-87	-0.558424	0.092	0.474	3.56752e-83	5	Efna5	0.194093	-0.108386	NEG
2.24812e-87	-1.07836	0.85	0.795	4.15588e-83	5	Olfm1	1.06918	-1.15296	NEG
5.27957e-87	-0.485751	0.112	0.502	9.75981e-83	5	Stx2	0.223108	-0.108375	NEG
5.31752e-87	-0.555752	0.098	0.478	9.82996e-83	5	Dzip1l	0.205021	-0.113941	NEG
1.49574e-86	-0.592885	0.137	0.519	2.76503e-82	5	Cngb1	0.263969	-0.156503	NEG
2.52755e-86	-0.584733	0.182	0.56	4.67243e-82	5	Riiad1	0.325	-0.190038	NEG
3.01835e-86	-0.5589	0.686	0.824	5.57972e-82	5	Ift43	0.832524	-0.465298	NEG
3.88106e-86	0.316803	0.333	0.106	7.17453e-82	5	Inpp5b	3.14151	0.99524	POS
4.10727e-86	-0.669714	0.663	0.776	7.5927e-82	5	Rab6b	0.854381	-0.572191	NEG
4.86093e-86	0.434593	0.974	0.856	8.98592e-82	5	Hmgn1	1.13785	0.494502	POS
8.54669e-86	-0.516126	0.221	0.601	1.57994e-81	5	Nav1	0.36772	-0.18979	NEG
1.26183e-85	0.31492	0.999	0.958	2.33262e-81	5	Rpl36a	1.0428	0.328398	POS
1.30877e-85	-0.517934	0.123	0.509	2.41939e-81	5	Cplx2	0.24165	-0.125159	NEG
1.37824e-85	-0.725817	0.24	0.595	2.54782e-81	5	Kirrel2	0.403361	-0.292766	NEG
2.79658e-85	0.354953	0.409	0.153	5.16976e-81	5	Ninj1	2.6732	0.948862	POS
3.70784e-85	-0.680672	0.442	0.703	6.85431e-81	5	Tstd1	0.628734	-0.427961	NEG
3.91257e-85	-0.497884	0.183	0.562	7.23278e-81	5	Rufy2	0.325623	-0.162123	NEG
6.29637e-85	-0.511017	0.108	0.49	1.16395e-80	5	Fam13a	0.220408	-0.112632	NEG
8.99726e-85	0.466397	0.654	0.385	1.66323e-80	5	Npc2	1.6987	0.79227	POS
1.5111e-84	-0.594224	0.595	0.774	2.79342e-80	5	Faim	0.768734	-0.4568	NEG
2.12554e-84	-0.490431	0.073	0.451	3.92928e-80	5	Cacna2d1	0.161863	-0.0793824	NEG
2.1945e-84	0.306343	1	0.996	4.05675e-80	5	Rpl6	1.00402	0.307573	POS
2.35581e-84	-0.528282	0.112	0.492	4.35494e-80	5	Slc24a2	0.227642	-0.120259	NEG
2.77207e-84	-0.608437	0.172	0.543	5.12445e-80	5	Celf4	0.316759	-0.192728	NEG
2.77692e-84	-0.512869	0.233	0.605	5.13341e-80	5	Agtpbp1	0.385124	-0.197518	NEG
3.69836e-84	0.33909	1	0.999	6.83678e-80	5	mt-Co1	1.001	0.33943	POS
3.76099e-84	-0.660249	0.535	0.741	6.95257e-80	5	Ak1	0.721997	-0.476698	NEG
5.93536e-84	-0.494246	0.088	0.466	1.09721e-79	5	Gdap1	0.188841	-0.0933341	NEG
6.53564e-84	0.282222	0.318	0.095	1.20818e-79	5	Vegfa	3.34737	0.9447	POS
6.6068e-84	-0.541924	0.103	0.479	1.22133e-79	5	Ttll3	0.215031	-0.116531	NEG
1.41676e-83	0.513005	0.611	0.364	2.61902e-79	5	Fam3c	1.67857	0.861115	POS
1.49068e-83	-0.523511	0.117	0.501	2.75567e-79	5	Slc4a4	0.233533	-0.122257	NEG
1.86955e-83	-0.908323	0.636	0.756	3.45605e-79	5	Tubb3	0.84127	-0.764145	NEG
2.89892e-83	-0.463689	0.118	0.495	5.35894e-79	5	Pbx3	0.238384	-0.110536	NEG
3.32349e-83	-0.502736	0.08	0.452	6.14381e-79	5	Pak3	0.176991	-0.0889798	NEG
4.42144e-83	0.333585	1	0.968	8.17348e-79	5	Rps28	1.03306	0.344613	POS
6.88978e-83	0.305208	0.309	0.094	1.27365e-78	5	Ano6	3.28723	1.00329	POS
7.25847e-83	-0.945479	0.818	0.812	1.3418e-78	5	Fetub	1.00739	-0.952466	NEG
1.30601e-82	-0.549025	0.322	0.67	2.41429e-78	5	Hjurp	0.480597	-0.26386	NEG
1.66173e-82	-0.585994	0.22	0.591	3.07187e-78	5	Manea	0.37225	-0.218137	NEG
3.23843e-82	-0.844299	0.558	0.715	5.98656e-78	5	Uncx	0.78042	-0.658908	NEG
4.97839e-82	-0.436031	1	0.995	9.20305e-78	5	Hint1	1.00503	-0.438223	NEG
5.04712e-82	-0.73679	0.629	0.746	9.33011e-78	5	Fam131c	0.843164	-0.621235	NEG
5.29708e-82	-0.523415	0.215	0.583	9.79218e-78	5	Spef1	0.368782	-0.193026	NEG
6.35704e-82	-1.14225	0.867	0.8	1.17516e-77	5	Stom	1.08375	-1.23791	NEG
9.98489e-82	0.260106	1	0.999	1.84581e-77	5	Rpl11	1.001	0.260366	POS
1.11669e-81	-0.487446	0.251	0.622	2.06431e-77	5	Rhoq	0.403537	-0.196703	NEG
2.08391e-81	-0.680578	0.793	0.816	3.85231e-77	5	Pde6d	0.971814	-0.661395	NEG
5.15332e-81	-0.520349	0.104	0.475	9.52642e-77	5	Ttll6	0.218947	-0.113929	NEG
7.5253e-81	0.356464	1	0.983	1.39113e-76	5	Ftl1	1.01729	0.362629	POS
8.08129e-81	-0.497905	0.199	0.573	1.49391e-76	5	Pex5l	0.347295	-0.17292	NEG
2.58408e-80	-0.554112	0.178	0.542	4.77694e-76	5	Pifo	0.328413	-0.181978	NEG
5.0584e-80	-0.518211	0.122	0.489	9.35096e-76	5	Ppp2r2c	0.249489	-0.129288	NEG
7.64344e-80	-0.694558	0.226	0.573	1.41297e-75	5	Pth2	0.394415	-0.273944	NEG
8.07231e-80	-0.503452	0.161	0.533	1.49225e-75	5	Dusp8	0.302064	-0.152075	NEG
1.10298e-79	-0.541166	0.852	0.876	2.03897e-75	5	Prrc2b	0.972603	-0.52634	NEG
1.17759e-79	-0.573025	0.413	0.714	2.17689e-75	5	Ptprs	0.578431	-0.331455	NEG
1.20038e-79	0.361552	0.396	0.15	2.21903e-75	5	Ptprj	2.64	0.954496	POS
1.47838e-79	0.277366	1	0.999	2.73294e-75	5	Rpl7	1.001	0.277644	POS
1.48387e-79	-0.478168	0.538	0.797	2.74308e-75	5	Lrrc59	0.675031	-0.322778	NEG
2.62344e-79	-0.665318	0.325	0.634	4.8497e-75	5	Kcnc4	0.512618	-0.341054	NEG
3.16161e-79	-0.69341	0.98	0.96	5.84455e-75	5	Cd9	1.02083	-0.707856	NEG
5.20967e-79	0.39801	0.986	0.918	9.63059e-75	5	Scp2	1.07407	0.427492	POS
6.3723e-79	-0.568986	0.195	0.555	1.17798e-74	5	Nxnl2	0.351351	-0.199914	NEG
7.30453e-79	0.367187	0.402	0.153	1.35032e-74	5	H2-T23	2.62745	0.964766	POS
1.01597e-78	-0.451072	0.178	0.552	1.87812e-74	5	Bcl11a	0.322464	-0.145454	NEG
1.17984e-78	-0.524115	0.165	0.529	2.18105e-74	5	Lrrc10b	0.311909	-0.163476	NEG
1.34627e-78	0.407423	0.961	0.864	2.48872e-74	5	Cd47	1.11227	0.453163	POS
1.42318e-78	0.422706	0.924	0.829	2.6309e-74	5	Srsf5	1.1146	0.471146	POS
2.71553e-78	-0.525584	0.252	0.606	5.01994e-74	5	Dpysl2	0.415842	-0.21856	NEG
2.79792e-78	-0.603989	0.978	0.923	5.17224e-74	5	Ube2s	1.05959	-0.63998	NEG
2.89909e-78	-0.493712	0.083	0.443	5.35926e-74	5	Spock2	0.187359	-0.0925013	NEG
3.10319e-78	-0.517783	0.897	0.891	5.73656e-74	5	Calm3	1.00673	-0.52127	NEG
3.47033e-78	0.324009	1	0.998	6.41525e-74	5	Ddx5	1.002	0.324658	POS
4.16266e-78	-0.492015	0.279	0.633	7.69509e-74	5	Rnf128	0.440758	-0.21686	NEG
4.63292e-78	0.255812	0.272	0.077	8.56442e-74	5	Pde4d	3.53247	0.903646	POS
6.22585e-78	-0.734432	0.879	0.81	1.15091e-73	5	Ttll7	1.08519	-0.796994	NEG
6.62859e-78	-0.438076	0.22	0.596	1.22536e-73	5	Cds1	0.369128	-0.161706	NEG
7.72143e-78	-0.476309	0.093	0.452	1.42738e-73	5	Agpat4	0.205752	-0.0980017	NEG
8.02949e-78	-0.586483	0.221	0.571	1.48433e-73	5	Gramd1c	0.38704	-0.226993	NEG
8.71904e-78	-0.482107	0.278	0.632	1.6118e-73	5	Srgap1	0.439873	-0.212066	NEG
9.96842e-78	-0.849648	0.829	0.789	1.84276e-73	5	Plekhb1	1.0507	-0.892723	NEG
1.03509e-77	-0.474801	0.098	0.46	1.91346e-73	5	Dtx1	0.213043	-0.101153	NEG
1.53296e-77	0.290597	0.318	0.102	2.83384e-73	5	Spsb2	3.11765	0.905979	POS
2.26662e-77	0.359347	0.396	0.151	4.19008e-73	5	Syngr2	2.62252	0.942395	POS
2.55577e-77	-0.784019	0.335	0.638	4.7246e-73	5	Ephx4	0.525078	-0.411672	NEG
4.85235e-77	-0.505028	0.145	0.506	8.97005e-73	5	Fam217a	0.286561	-0.144721	NEG
6.2242e-77	-0.730643	0.476	0.694	1.15061e-72	5	Spef2	0.685879	-0.501133	NEG
8.9143e-77	-0.71584	0.463	0.687	1.6479e-72	5	Tspan7	0.673945	-0.482437	NEG
1.74281e-76	-0.455505	0.317	0.67	3.22175e-72	5	Klc1	0.473134	-0.215515	NEG
1.97154e-76	-0.947232	0.824	0.775	3.64458e-72	5	Ctxn3	1.06323	-1.00712	NEG
3.26253e-76	-0.54939	0.103	0.455	6.03112e-72	5	Syt4	0.226374	-0.124368	NEG
3.71206e-76	-0.696194	0.493	0.712	6.86212e-72	5	Pde4a	0.692416	-0.482056	NEG
5.22015e-76	-0.488188	0.072	0.419	9.64997e-72	5	Gabbr2	0.171838	-0.0838892	NEG
5.67361e-76	-1.14965	0.752	0.767	1.04882e-71	5	Stmn2	0.980443	-1.12717	NEG
6.94596e-76	-0.964767	0.804	0.76	1.28403e-71	5	Nrn1l	1.05789	-1.02062	NEG
1.22458e-75	0.462668	0.831	0.714	2.26376e-71	5	Eif5b	1.16387	0.538484	POS
1.49283e-75	0.257512	0.268	0.077	2.75964e-71	5	Tspan15	3.48052	0.896275	POS
2.90858e-75	-0.744593	0.203	0.54	5.3768e-71	5	Mslnl	0.375926	-0.279912	NEG
3.24034e-75	0.40929	0.518	0.263	5.99008e-71	5	Isoc1	1.96958	0.80613	POS
3.70937e-75	-0.453912	0.122	0.485	6.85714e-71	5	Ccdc157	0.251546	-0.11418	NEG
4.02626e-75	-0.486745	0.184	0.543	7.44295e-71	5	Traf3ip1	0.338858	-0.164938	NEG
5.83377e-75	-0.780303	0.668	0.738	1.07843e-70	5	Tmem74bos	0.905149	-0.706291	NEG
7.5619e-75	0.395727	0.352	0.127	1.39789e-70	5	Insig1	2.77165	1.09682	POS
9.01072e-75	-0.428395	0.996	0.994	1.66572e-70	5	Cox5b	1.00201	-0.429257	NEG
1.03355e-74	0.297801	1	0.994	1.91062e-70	5	Rpl29	1.00604	0.299598	POS
1.29618e-74	-0.462391	0.473	0.754	2.39612e-70	5	Sae1	0.627321	-0.290067	NEG
1.67132e-74	-0.597324	0.259	0.595	3.08959e-70	5	Gpm6a	0.435294	-0.260012	NEG
1.96133e-74	-0.471652	0.085	0.436	3.62572e-70	5	Ccdc184	0.194954	-0.0919504	NEG
3.7063e-74	-0.677102	0.108	0.458	6.85147e-70	5	Scg3	0.235808	-0.159666	NEG
5.01567e-74	0.367893	0.478	0.21	9.27196e-70	5	Nav2	2.27619	0.837394	POS
5.55908e-74	-0.461275	0.069	0.413	1.02765e-69	5	Soga3	0.16707	-0.0770653	NEG
5.57741e-74	-0.576578	0.129	0.481	1.03104e-69	5	Tenm2	0.268191	-0.154633	NEG
7.7914e-74	0.26102	0.229	0.059	1.44032e-69	5	Fam43a	3.88136	1.01311	POS
1.29214e-73	-0.568047	0.18	0.526	2.38865e-69	5	Tmprss6	0.342205	-0.194389	NEG
1.34159e-73	-0.48806	0.157	0.512	2.48005e-69	5	Rp2	0.306641	-0.149659	NEG
1.6296e-73	-0.574487	0.111	0.454	3.01248e-69	5	Slc1a2	0.244493	-0.140458	NEG
1.68112e-73	0.384587	0.453	0.205	3.10772e-69	5	Borcs5	2.20976	0.849844	POS
1.68699e-73	-0.484631	0.091	0.439	3.11857e-69	5	Gadl1	0.207289	-0.100459	NEG
1.76196e-73	-0.464918	0.291	0.646	3.25717e-69	5	Ahi1	0.450464	-0.209429	NEG
2.50483e-73	-0.646809	0.359	0.648	4.63043e-69	5	Snca	0.554012	-0.35834	NEG
3.30152e-73	0.360052	0.886	0.735	6.1032e-69	5	Eef1d	1.20544	0.434022	POS
3.88353e-73	-0.530637	0.106	0.452	7.17909e-69	5	Gm13589	0.234513	-0.124441	NEG
6.61504e-73	-0.478785	0.096	0.442	1.22286e-68	5	Trim66	0.217195	-0.103989	NEG
9.75169e-73	-0.42806	0.226	0.588	1.8027e-68	5	Klc3	0.384354	-0.164527	NEG
1.06273e-72	0.276341	1	0.998	1.96455e-68	5	Rps15	1.002	0.276895	POS
1.20976e-72	-0.437537	0.289	0.641	2.23636e-68	5	Actr1b	0.450858	-0.197267	NEG
1.81853e-72	-0.488437	0.115	0.466	3.36173e-68	5	1700016K19Rik	0.246781	-0.120537	NEG
2.66848e-72	-0.426507	0.076	0.419	4.93294e-68	5	Bok	0.181384	-0.0773616	NEG
3.63486e-72	-0.996443	0.844	0.777	6.71939e-68	5	1700012B09Rik	1.08623	-1.08237	NEG
9.34506e-72	-0.470473	0.309	0.65	1.72753e-67	5	Sh3glb2	0.475385	-0.223655	NEG
1.00933e-71	-0.43156	0.072	0.413	1.86585e-67	5	Add2	0.174334	-0.0752356	NEG
1.10865e-71	-0.426321	0.115	0.465	2.04946e-67	5	Abcc1	0.247312	-0.105434	NEG
1.42416e-71	-0.460849	0.516	0.774	2.6327e-67	5	Tmem63b	0.666667	-0.307233	NEG
1.77856e-71	-0.436975	0.52	0.784	3.28786e-67	5	Kras	0.663265	-0.28983	NEG
2.03881e-71	-0.446983	0.154	0.507	3.76894e-67	5	Mfsd4	0.303748	-0.13577	NEG
3.05855e-71	-0.551954	0.245	0.582	5.65404e-67	5	Id4	0.420962	-0.232352	NEG
4.61493e-71	-0.421758	0.064	0.4	8.53116e-67	5	C530008M17Rik	0.16	-0.0674813	NEG
8.14182e-71	-0.429671	0.291	0.638	1.5051e-66	5	Dynlt1c	0.456113	-0.195978	NEG
9.29832e-71	0.284374	0.31	0.103	1.71889e-66	5	Svil	3.00971	0.855883	POS
9.79464e-71	0.355426	0.57	0.281	1.81064e-66	5	Sox4	2.02847	0.720971	POS
1.01049e-70	0.286899	0.312	0.103	1.868e-66	5	Eps8	3.02913	0.869054	POS
1.4008e-70	-0.499018	0.098	0.438	2.58953e-66	5	Nsg2	0.223744	-0.111652	NEG
1.58417e-70	-1.255	0.844	0.784	2.9285e-66	5	Cartpt	1.07653	-1.35104	NEG
1.86542e-70	-0.871619	0.725	0.735	3.44841e-66	5	Umodl1	0.986395	-0.85976	NEG
2.0212e-70	-0.419511	0.211	0.563	3.73639e-66	5	Pon2	0.374778	-0.157224	NEG
2.03585e-70	-0.443492	0.234	0.582	3.76347e-66	5	Cby1	0.402062	-0.178311	NEG
2.15772e-70	-0.45239	0.228	0.569	3.98876e-66	5	Gcnt2	0.400703	-0.181274	NEG
2.2535e-70	-0.479113	0.084	0.421	4.16583e-66	5	Lingo1	0.199525	-0.0955949	NEG
2.66906e-70	-0.426416	0.339	0.682	4.93402e-66	5	Kif21a	0.497067	-0.211957	NEG
3.19507e-70	0.256883	0.321	0.107	5.90641e-66	5	Rbpms	3	0.770649	POS
3.94328e-70	-0.589827	0.136	0.469	7.28954e-66	5	Cfap126	0.289979	-0.171037	NEG
4.30185e-70	-0.451841	0.069	0.403	7.95239e-66	5	Srrm4	0.171216	-0.0773623	NEG
5.38639e-70	-0.468575	0.122	0.466	9.95728e-66	5	Meig1	0.261803	-0.122674	NEG
6.94807e-70	-0.444964	0.058	0.389	1.28442e-65	5	Tmod2	0.1491	-0.0663442	NEG
7.55679e-70	0.430084	0.534	0.299	1.39695e-65	5	Naa10	1.78595	0.76811	POS
8.70675e-70	-0.434532	0.29	0.635	1.60953e-65	5	Ago2	0.456693	-0.198448	NEG
9.96988e-70	-0.414129	0.343	0.684	1.84303e-65	5	Oaz2	0.501462	-0.20767	NEG
1.88511e-69	-0.762096	0.514	0.704	3.48481e-65	5	Homer2	0.730114	-0.556417	NEG
2.20098e-69	-0.413141	0.072	0.406	4.06872e-65	5	Ap3b2	0.17734	-0.0732663	NEG
2.2795e-69	0.582447	0.592	0.348	4.21388e-65	5	Klf6	1.70115	0.990829	POS
3.62048e-69	-0.4382	0.058	0.385	6.69282e-65	5	Stxbp5l	0.150649	-0.0660145	NEG
4.42988e-69	0.294064	0.346	0.125	8.18907e-65	5	Dmrta2	2.768	0.813969	POS
5.51502e-69	0.400598	0.767	0.624	1.01951e-64	5	U2af1	1.22917	0.492402	POS
5.95842e-69	-0.585281	0.986	0.943	1.10147e-64	5	Saraf	1.0456	-0.61197	NEG
7.1924e-69	0.262476	0.286	0.092	1.32959e-64	5	Patz1	3.1087	0.815957	POS
7.41285e-69	-0.45403	0.29	0.629	1.37034e-64	5	Srcin1	0.461049	-0.20933	NEG
8.47394e-69	-0.472313	0.557	0.773	1.56649e-64	5	Kifap3	0.720569	-0.340335	NEG
1.0991e-68	0.3457	0.999	0.977	2.0318e-64	5	Dynll1	1.02252	0.353485	POS
1.28071e-68	-0.44496	0.075	0.403	2.36751e-64	5	Cfap206	0.186104	-0.0828089	NEG
1.61184e-68	0.513086	0.467	0.234	2.97964e-64	5	Cap1	1.99573	1.02398	POS
1.71281e-68	-0.596387	0.234	0.555	3.16631e-64	5	Gm11992	0.421622	-0.251449	NEG
2.60354e-68	-0.449752	0.241	0.583	4.8129e-64	5	Dusp14	0.413379	-0.185918	NEG
3.7933e-68	0.359671	0.354	0.139	7.0123e-64	5	Pnpla6	2.54676	0.915997	POS
4.59683e-68	-0.667723	0.557	0.73	8.4977e-64	5	Sgpl1	0.763014	-0.509482	NEG
6.70456e-68	0.328371	0.382	0.156	1.23941e-63	5	Asl	2.44872	0.804088	POS
7.54895e-68	-0.448603	0.075	0.401	1.3955e-63	5	Dner	0.187032	-0.0839034	NEG
9.58684e-68	-0.456843	0.283	0.614	1.77222e-63	5	Sdc2	0.460912	-0.210564	NEG
1.0279e-67	-0.505489	0.095	0.425	1.90018e-63	5	Robo2	0.223529	-0.112992	NEG
1.09246e-67	0.434336	0.683	0.498	2.01952e-63	5	Mllt4	1.37149	0.595686	POS
1.35697e-67	0.419191	0.519	0.278	2.5085e-63	5	Irak1	1.86691	0.78259	POS
1.94409e-67	-0.706681	0.722	0.763	3.59384e-63	5	Tom1	0.946265	-0.668707	NEG
1.99798e-67	-0.401228	0.073	0.397	3.69346e-63	5	Lrp11	0.183879	-0.0737774	NEG
2.34608e-67	0.394246	0.476	0.235	4.33697e-63	5	Rnaset2b	2.02553	0.798558	POS
5.24593e-67	0.335501	0.982	0.916	9.69762e-63	5	Atp6v1f	1.07205	0.359675	POS
5.28647e-67	-0.42973	0.163	0.504	9.77256e-63	5	Fmn2	0.323413	-0.13898	NEG
7.73056e-67	-0.582881	0.401	0.671	1.42907e-62	5	Mlf1	0.597615	-0.348339	NEG
1.17149e-66	0.316154	0.992	0.958	2.16562e-62	5	Clta	1.03549	0.327375	POS
1.28792e-66	0.281249	0.528	0.272	2.38084e-62	5	Hes6	1.94118	0.545953	POS
1.72218e-66	-0.46985	0.165	0.497	3.18363e-62	5	Lrrn1	0.331992	-0.155986	NEG
2.12221e-66	-0.652478	0.82	0.808	3.92311e-62	5	Nrxn1	1.01485	-0.662168	NEG
2.22931e-66	-0.384563	0.131	0.469	4.12109e-62	5	Trim2	0.279318	-0.107415	NEG
3.38576e-66	-0.479104	0.233	0.56	6.25891e-62	5	Abca5	0.416071	-0.199342	NEG
3.88228e-66	-0.4608	0.07	0.389	7.17679e-62	5	BC051077	0.179949	-0.0829203	NEG
3.8858e-66	0.277446	0.812	0.568	7.18329e-62	5	Ctsl	1.42958	0.39663	POS
5.37065e-66	-0.389358	0.061	0.378	9.92819e-62	5	Cadps	0.161376	-0.0628328	NEG
6.90059e-66	-0.549091	0.617	0.756	1.27564e-61	5	Rab3a	0.816138	-0.448134	NEG
8.09611e-66	-0.425944	0.089	0.416	1.49665e-61	5	Kif5a	0.213942	-0.0911275	NEG
8.23393e-66	-0.490861	0.359	0.676	1.52212e-61	5	Bcl7a	0.531065	-0.260679	NEG
1.2329e-65	0.2676	0.504	0.228	2.27915e-61	5	Phlda1	2.21053	0.591537	POS
1.61551e-65	-0.436986	0.325	0.651	2.98643e-61	5	Ptdss2	0.499232	-0.218157	NEG
1.86903e-65	-0.424694	0.214	0.555	3.4551e-61	5	Pclo	0.385586	-0.163756	NEG
1.94245e-65	-0.411023	0.06	0.371	3.59082e-61	5	2900055J20Rik	0.161725	-0.0664728	NEG
4.10707e-65	0.345093	0.95	0.864	7.59234e-61	5	Ssr4	1.09954	0.379442	POS
5.28779e-65	0.296662	0.327	0.122	9.775e-61	5	Prcp	2.68033	0.79515	POS
1.42067e-64	-0.458048	0.18	0.506	2.62625e-60	5	Enkur	0.355731	-0.162942	NEG
1.48531e-64	0.46815	0.58	0.361	2.74575e-60	5	Sesn3	1.60665	0.752153	POS
1.56799e-64	-0.383102	0.36	0.691	2.89858e-60	5	Cyb561	0.520984	-0.19959	NEG
1.68124e-64	-0.418718	0.064	0.374	3.10794e-60	5	Galnt14	0.171123	-0.0716523	NEG
2.98451e-64	-0.77317	0.778	0.767	5.51716e-60	5	Acbd7	1.01434	-0.784259	NEG
3.03239e-64	-0.55532	0.984	0.932	5.60567e-60	5	Chchd10	1.05579	-0.586303	NEG
3.43637e-64	0.279834	0.27	0.087	6.35248e-60	5	Izumo4	3.10345	0.868452	POS
4.09587e-64	-0.504823	0.783	0.831	7.57162e-60	5	Selt	0.942238	-0.475664	NEG
4.93173e-64	-0.506684	0.089	0.407	9.11679e-60	5	Dynlrb2	0.218673	-0.110798	NEG
4.99845e-64	-0.254372	1	0.999	9.24014e-60	5	Cox4i1	1.001	-0.254626	NEG
5.60383e-64	0.421252	0.621	0.4	1.03592e-59	5	F11r	1.5525	0.653994	POS
8.3624e-64	0.391259	0.82	0.719	1.54587e-59	5	Fus	1.14047	0.446221	POS
1.09885e-63	-0.397033	0.075	0.389	2.03133e-59	5	A830018L16Rik	0.192802	-0.0765488	NEG
1.3587e-63	-0.428817	0.213	0.542	2.51169e-59	5	Mcf2l	0.392989	-0.16852	NEG
1.37601e-63	-0.39268	0.131	0.457	2.54369e-59	5	Prkx	0.286652	-0.112563	NEG
2.06595e-63	0.263039	0.999	0.965	3.81912e-59	5	Serf2	1.03523	0.272306	POS
2.47265e-63	-0.631613	0.659	0.759	4.57095e-59	5	Hist2h2be	0.868248	-0.548396	NEG
2.81742e-63	0.302246	0.977	0.802	5.20829e-59	5	Cldn3	1.2182	0.368198	POS
3.30829e-63	-0.424385	0.099	0.417	6.11571e-59	5	Ksr2	0.23741	-0.100753	NEG
3.81365e-63	0.324994	0.356	0.144	7.04992e-59	5	Sertad1	2.47222	0.803457	POS
3.9443e-63	-0.382494	0.065	0.375	7.29144e-59	5	Cacna1h	0.173333	-0.0662989	NEG
4.13535e-63	-0.704923	0.798	0.816	7.64461e-59	5	Fam213a	0.977941	-0.689373	NEG
5.00095e-63	-0.422812	0.073	0.384	9.24476e-59	5	Sgtb	0.190104	-0.0803783	NEG
5.76461e-63	-0.437119	0.839	0.881	1.06565e-58	5	Auts2	0.952327	-0.41628	NEG
1.16399e-62	-0.41795	0.129	0.454	2.15176e-58	5	Nsmf	0.284141	-0.118757	NEG
1.82511e-62	-0.546911	0.615	0.771	3.37389e-58	5	Dnajb14	0.797665	-0.436252	NEG
2.22031e-62	-0.37683	0.199	0.535	4.10446e-58	5	Cers5	0.371963	-0.140167	NEG
2.30825e-62	-0.372188	0.187	0.527	4.26703e-58	5	Bmpr2	0.354839	-0.132067	NEG
2.56742e-62	0.274686	1	0.983	4.74612e-58	5	Rpl27	1.01729	0.279436	POS
3.74802e-62	-0.467255	0.718	0.822	6.92859e-58	5	Cfap20	0.873479	-0.408138	NEG
4.77714e-62	0.278006	0.457	0.199	8.83102e-58	5	Six1	2.29648	0.638435	POS
5.30431e-62	-0.808503	0.565	0.681	9.80556e-58	5	Cnga2	0.829662	-0.670785	NEG
5.70568e-62	0.35364	0.974	0.896	1.05475e-57	5	Rtn4	1.08705	0.384426	POS
6.83986e-62	-0.370221	0.939	0.943	1.26442e-57	5	Ndufa5	0.995758	-0.368651	NEG
8.03921e-62	-0.411726	0.344	0.669	1.48613e-57	5	Dctn1	0.5142	-0.211709	NEG
8.5912e-62	-0.440132	0.1	0.416	1.58817e-57	5	Ccdc39	0.240385	-0.105801	NEG
1.32121e-61	0.279256	0.489	0.225	2.4424e-57	5	Dcxr	2.17333	0.606915	POS
1.39668e-61	-0.344751	0.991	0.985	2.58191e-57	5	Uqcrq	1.00609	-0.346851	NEG
1.52412e-61	-0.402367	0.058	0.357	2.81748e-57	5	Ttc21a	0.162465	-0.0653705	NEG
1.70904e-61	0.305286	0.377	0.152	3.15933e-57	5	Tmc4	2.48026	0.75719	POS
1.75009e-61	-0.383525	0.06	0.364	3.23521e-57	5	Coro2a	0.164835	-0.0632184	NEG
1.90647e-61	-0.40293	0.137	0.457	3.5243e-57	5	Scrn1	0.299781	-0.120791	NEG
2.43456e-61	-0.351615	0.179	0.512	4.50052e-57	5	Phyh	0.349609	-0.122928	NEG
3.04455e-61	-0.462039	0.069	0.374	5.62815e-57	5	Dcx	0.184492	-0.0852425	NEG
3.27169e-61	-0.372738	0.992	0.985	6.04805e-57	5	Cox5a	1.00711	-0.375387	NEG
3.28562e-61	0.336932	0.993	0.931	6.07379e-57	5	Cfl1	1.0666	0.35937	POS
3.88234e-61	-0.454611	0.374	0.674	7.1769e-57	5	Psen2	0.554896	-0.252262	NEG
3.90023e-61	0.468141	0.614	0.414	7.20997e-57	5	Ccnl1	1.48309	0.694297	POS
3.99561e-61	-0.361575	0.084	0.395	7.38629e-57	5	Ikzf2	0.212658	-0.0768918	NEG
4.71456e-61	-0.349269	0.977	0.973	8.71533e-57	5	Ndufb8	1.00411	-0.350704	NEG
4.7686e-61	-0.807805	0.534	0.69	8.81524e-57	5	Stmn4	0.773913	-0.625171	NEG
5.36539e-61	-0.442649	0.229	0.545	9.91847e-57	5	Ctxn1	0.420183	-0.185994	NEG
9.9293e-61	-0.466877	0.083	0.389	1.83553e-56	5	Mfge8	0.213368	-0.0996164	NEG
1.22336e-60	-0.404283	0.07	0.373	2.2615e-56	5	Nptx2	0.187668	-0.0758708	NEG
1.24078e-60	-0.38156	0.089	0.399	2.29371e-56	5	Ptpdc1	0.223058	-0.08511	NEG
1.35702e-60	-1.16623	0.862	0.771	2.50858e-56	5	Gnal	1.11803	-1.30388	NEG
1.41108e-60	-0.372426	0.542	0.797	2.60853e-56	5	Lsm6	0.68005	-0.253269	NEG
1.45788e-60	0.392589	0.882	0.74	2.69505e-56	5	Fdps	1.19189	0.467923	POS
1.46459e-60	0.361516	0.43	0.202	2.70744e-56	5	Celf2	2.12871	0.769564	POS
1.5435e-60	-0.476365	0.595	0.765	2.85332e-56	5	Fam134b	0.777778	-0.370506	NEG
1.66525e-60	-0.394203	0.286	0.614	3.07839e-56	5	Rnf220	0.465798	-0.183619	NEG
2.08006e-60	-0.405885	0.191	0.515	3.84519e-56	5	Rarg	0.370874	-0.150532	NEG
2.47929e-60	-0.41006	0.083	0.389	4.58321e-56	5	Hcn2	0.213368	-0.0874935	NEG
2.67104e-60	-0.461245	0.974	0.94	4.93769e-56	5	Ppp1r14b	1.03617	-0.477928	NEG
7.5551e-60	-0.423079	0.096	0.402	1.39664e-55	5	Brdt	0.238806	-0.101034	NEG
1.10515e-59	-0.355137	0.222	0.552	2.04297e-55	5	Cep164	0.402174	-0.142827	NEG
1.13018e-59	-1.64015	0.916	0.829	2.08926e-55	5	Stoml3	1.10495	-1.81228	NEG
1.59286e-59	-0.515747	0.351	0.646	2.94456e-55	5	Exoc6b	0.543344	-0.280228	NEG
1.66425e-59	0.47466	0.801	0.729	3.07653e-55	5	Tra2a	1.09877	0.52154	POS
1.75997e-59	-0.400099	0.698	0.841	3.25348e-55	5	Rexo2	0.829964	-0.332068	NEG
2.31135e-59	-0.373966	0.848	0.891	4.27276e-55	5	Rtn3	0.95174	-0.355918	NEG
2.63453e-59	-0.372418	0.068	0.366	4.8702e-55	5	Kcna5	0.185792	-0.0691925	NEG
2.64482e-59	-0.411108	0.103	0.411	4.88922e-55	5	Golga7b	0.250608	-0.103027	NEG
3.0782e-59	-0.449747	0.534	0.761	5.69036e-55	5	Ccdc34	0.701708	-0.315591	NEG
3.91273e-59	0.251882	0.317	0.116	7.23308e-55	5	Prr15l	2.73276	0.688334	POS
6.34001e-59	0.374764	0.527	0.305	1.17201e-54	5	Tmem159	1.72787	0.647543	POS
8.00935e-59	0.381223	0.564	0.334	1.48061e-54	5	Tsc22d4	1.68862	0.643741	POS
8.7886e-59	-0.381333	0.099	0.406	1.62466e-54	5	Zdhhc18	0.243842	-0.0929852	NEG
8.99639e-59	0.292511	0.402	0.175	1.66307e-54	5	Spint1	2.29714	0.671939	POS
1.07863e-58	-0.390649	0.262	0.582	1.99395e-54	5	Snrk	0.450172	-0.175859	NEG
1.19201e-58	-0.476816	0.131	0.437	2.20354e-54	5	Gsn	0.299771	-0.142936	NEG
1.27057e-58	-0.453723	0.066	0.361	2.34878e-54	5	A730046J19Rik	0.182825	-0.0829522	NEG
1.39376e-58	-0.357366	0.202	0.526	2.57651e-54	5	Gt(ROSA)26Sor	0.38403	-0.13724	NEG
2.31662e-58	-0.408002	0.073	0.367	4.2825e-54	5	Brinp2	0.19891	-0.0811557	NEG
2.3261e-58	-0.406773	0.084	0.379	4.30004e-54	5	Tusc5	0.221636	-0.0901554	NEG
2.67936e-58	-0.481939	0.507	0.737	4.95306e-54	5	Med21	0.687924	-0.331537	NEG
4.0657e-58	0.323613	0.401	0.176	7.51584e-54	5	Zfp467	2.27841	0.737323	POS
4.25668e-58	-0.356593	0.061	0.352	7.8689e-54	5	5330417C22Rik	0.173295	-0.0617959	NEG
5.32719e-58	-0.336274	0.068	0.361	9.84785e-54	5	Pon3	0.188366	-0.0633425	NEG
8.2976e-58	0.334326	0.985	0.918	1.5339e-53	5	Rsrp1	1.07298	0.358727	POS
8.58379e-58	-0.360242	0.4	0.708	1.5868e-53	5	Srpk2	0.564972	-0.203526	NEG
1.13455e-57	-0.365104	0.252	0.578	2.09732e-53	5	Abhd12	0.435986	-0.15918	NEG
1.59099e-57	0.347051	0.444	0.217	2.9411e-53	5	Myo1b	2.04608	0.710096	POS
1.62459e-57	-0.370517	0.328	0.651	3.00322e-53	5	Mapkap1	0.50384	-0.186681	NEG
1.77579e-57	-0.383781	0.444	0.728	3.28273e-53	5	2210016L21Rik	0.60989	-0.234064	NEG
1.97518e-57	-0.35055	0.061	0.35	3.65131e-53	5	Fam89a	0.174286	-0.0610959	NEG
1.99349e-57	-0.382466	0.897	0.897	3.68517e-53	5	Dynll2	1	-0.382466	NEG
2.15598e-57	-0.422581	0.172	0.479	3.98554e-53	5	Gm1673	0.359081	-0.151741	NEG
2.2791e-57	-0.371702	0.111	0.412	4.21314e-53	5	Stxbp1	0.269417	-0.100143	NEG
2.59996e-57	-0.367727	0.186	0.505	4.80628e-53	5	Tollip	0.368317	-0.13544	NEG
4.15138e-57	-0.46883	0.5	0.716	7.67425e-53	5	Rsph9	0.698324	-0.327395	NEG
5.44996e-57	-0.631279	0.092	0.387	1.00748e-52	5	Cotl1	0.237726	-0.150071	NEG
6.27028e-57	-0.333079	0.965	0.963	1.15912e-52	5	Ndufc2	1.00208	-0.333771	NEG
7.51506e-57	-0.406936	0.425	0.704	1.38923e-52	5	Ift74	0.603693	-0.245664	NEG
1.0707e-56	-0.839937	0.768	0.731	1.97929e-52	5	Jakmip1	1.05062	-0.88245	NEG
1.11997e-56	-0.36968	0.062	0.347	2.07038e-52	5	Erich3	0.178674	-0.0660523	NEG
1.37301e-56	-0.420245	0.346	0.644	2.53815e-52	5	Ip6k2	0.537267	-0.225784	NEG
1.47538e-56	-0.348234	0.076	0.368	2.72738e-52	5	Rab36	0.206522	-0.0719179	NEG
1.52654e-56	-0.45144	0.042	0.32	2.82196e-52	5	Kif5c	0.13125	-0.0592515	NEG
1.99705e-56	-0.418072	0.28	0.588	3.69175e-52	5	Osbpl1a	0.47619	-0.199082	NEG
2.40768e-56	-0.37905	0.356	0.663	4.45084e-52	5	Kif3a	0.536953	-0.203532	NEG
2.61266e-56	-0.371845	0.97	0.949	4.82977e-52	5	App	1.02213	-0.380073	NEG
3.80166e-56	-0.404539	0.492	0.755	7.02775e-52	5	Rfk	0.651656	-0.26362	NEG
5.12275e-56	-0.342326	0.054	0.336	9.46991e-52	5	Armc2	0.160714	-0.0550167	NEG
6.66293e-56	0.312275	0.388	0.176	1.23171e-51	5	Hip1r	2.20455	0.688424	POS
1.19252e-55	-0.357576	0.076	0.364	2.20449e-51	5	Cdkl4	0.208791	-0.0746587	NEG
1.28099e-55	-0.342438	0.172	0.493	2.36804e-51	5	Camk1	0.348884	-0.119471	NEG
1.3768e-55	0.332981	0.407	0.19	2.54516e-51	5	Alad	2.14211	0.713279	POS
1.6438e-55	0.264725	0.305	0.114	3.03873e-51	5	Nfkbiz	2.67544	0.708255	POS
2.14265e-55	-0.925642	0.74	0.729	3.9609e-51	5	Dcdc2a	1.01509	-0.939609	NEG
2.72556e-55	0.678443	0.491	0.263	5.03847e-51	5	Txnip	1.86692	1.2666	POS
2.86662e-55	-0.317173	0.05	0.326	5.29923e-51	5	Fam107b	0.153374	-0.0486462	NEG
3.46636e-55	-0.373528	0.74	0.859	6.40791e-51	5	Ctsb	0.861467	-0.321782	NEG
4.65379e-55	-0.337885	0.088	0.377	8.603e-51	5	Atp6v0e2	0.233422	-0.0788697	NEG
4.99893e-55	-0.321141	0.043	0.321	9.24103e-51	5	Fam81a	0.133956	-0.0430188	NEG
6.74685e-55	-0.340983	0.106	0.394	1.24722e-50	5	Aida	0.269036	-0.0917365	NEG
6.92535e-55	0.30937	0.996	0.974	1.28022e-50	5	Sepw1	1.02259	0.316358	POS
7.26709e-55	-0.325224	0.077	0.362	1.34339e-50	5	Mtus1	0.212707	-0.0691775	NEG
7.38697e-55	-0.413158	0.083	0.375	1.36556e-50	5	Trim45	0.221333	-0.0914457	NEG
1.0509e-54	-0.330641	0.206	0.523	1.94268e-50	5	Osbpl9	0.393881	-0.130234	NEG
1.06863e-54	-0.415619	0.083	0.369	1.97547e-50	5	Ppargc1a	0.224932	-0.093486	NEG
1.609e-54	-0.345209	0.126	0.431	2.97439e-50	5	Gas2l1	0.292343	-0.10092	NEG
1.63566e-54	-0.335716	0.271	0.59	3.02367e-50	5	Dnm1l	0.459322	-0.154202	NEG
1.74048e-54	0.298911	0.982	0.937	3.21744e-50	5	Mrfap1	1.04803	0.313266	POS
1.90014e-54	-0.379326	0.862	0.885	3.5126e-50	5	Tspan3	0.974011	-0.369468	NEG
3.41309e-54	-0.365257	0.098	0.387	6.30945e-50	5	Abhd3	0.25323	-0.092494	NEG
3.48909e-54	-0.719725	0.398	0.617	6.44993e-50	5	Ptn	0.645057	-0.464263	NEG
4.1561e-54	-0.366088	0.093	0.382	7.68297e-50	5	Cecr2	0.243455	-0.0891262	NEG
4.34129e-54	-0.366488	0.092	0.377	8.0253e-50	5	Dnm1	0.244032	-0.0894347	NEG
4.59066e-54	0.444784	0.667	0.523	8.48629e-50	5	Arl4a	1.27533	0.567249	POS
5.04077e-54	-0.66862	0.925	0.826	9.31837e-50	5	Myo6	1.11985	-0.748758	NEG
5.35528e-54	0.398914	0.503	0.284	9.89977e-50	5	Map4k4	1.77113	0.706526	POS
6.24396e-54	-0.343518	0.125	0.419	1.15426e-49	5	Tmem237	0.298329	-0.102482	NEG
8.17074e-54	-0.350241	0.118	0.416	1.51044e-49	5	Map9	0.283654	-0.0993472	NEG
8.29488e-54	-0.321464	0.037	0.304	1.53339e-49	5	Foxo6	0.121711	-0.0391255	NEG
8.91229e-54	-0.404253	0.419	0.687	1.64753e-49	5	Mycbp	0.609898	-0.246553	NEG
1.10508e-53	-0.436182	0.766	0.838	2.04286e-49	5	Abhd17a	0.914081	-0.398705	NEG
1.24456e-53	-0.341516	0.45	0.741	2.3007e-49	5	Tpd52l2	0.607287	-0.207398	NEG
1.81725e-53	-0.356265	0.214	0.526	3.35937e-49	5	Casc4	0.406844	-0.144944	NEG
2.16399e-53	-0.389725	0.252	0.552	4.00035e-49	5	Rgs3	0.456522	-0.177918	NEG
2.40527e-53	-0.31575	0.053	0.324	4.44639e-49	5	Snap91	0.16358	-0.0516504	NEG
3.39218e-53	-0.32967	0.065	0.342	6.27079e-49	5	Myo5a	0.190058	-0.0626567	NEG
3.41893e-53	-0.482406	0.751	0.84	6.32023e-49	5	Eno1	0.894048	-0.431294	NEG
3.69735e-53	-0.851753	0.648	0.683	6.83493e-49	5	Faim2	0.948755	-0.808105	NEG
4.53115e-53	-0.3458	0.08	0.358	8.37628e-49	5	Akap17b	0.223464	-0.0772737	NEG
4.98021e-53	-0.327892	0.06	0.336	9.20642e-49	5	Mical2	0.178571	-0.0585522	NEG
4.98508e-53	-0.473271	0.087	0.365	9.21542e-49	5	5730403I07Rik	0.238356	-0.112807	NEG
5.39832e-53	-0.326243	0.077	0.359	9.97933e-49	5	1700017B05Rik	0.214485	-0.069974	NEG
6.14757e-53	-0.371638	0.043	0.31	1.13644e-48	5	Rims3	0.13871	-0.0515498	NEG
9.74014e-53	-0.45996	0.075	0.347	1.80056e-48	5	Ifit1	0.216138	-0.099415	NEG
9.98199e-53	-0.354078	0.079	0.359	1.84527e-48	5	Saxo2	0.220056	-0.0779169	NEG
2.05145e-52	-0.357108	0.076	0.351	3.79232e-48	5	Reep1	0.216524	-0.0773225	NEG
2.22528e-52	0.259633	0.295	0.113	4.11365e-48	5	Litaf	2.61062	0.677803	POS
2.3565e-52	-0.344407	0.096	0.382	4.35622e-48	5	Adgrl1	0.251309	-0.0865526	NEG
2.69616e-52	-0.323588	0.042	0.306	4.98412e-48	5	Kcnk10	0.137255	-0.044414	NEG
3.28129e-52	-0.321186	0.965	0.96	6.06578e-48	5	Eif4g2	1.00521	-0.322858	NEG
3.69611e-52	-0.324261	0.077	0.354	6.83263e-48	5	Epb41l3	0.217514	-0.0705313	NEG
3.86833e-52	-0.398396	0.416	0.678	7.15099e-48	5	Lman2l	0.613569	-0.244444	NEG
4.59866e-52	-0.325948	0.122	0.41	8.50109e-48	5	Abhd14a	0.297561	-0.0969893	NEG
5.58667e-52	-0.881953	0.19	0.461	1.03275e-47	5	Pcdh10	0.412148	-0.363495	NEG
8.66254e-52	-0.311218	0.068	0.34	1.60136e-47	5	Cerk	0.2	-0.0622435	NEG
8.68321e-52	-0.339517	0.266	0.574	1.60518e-47	5	Napg	0.463415	-0.157337	NEG
9.01237e-52	-0.322155	0.336	0.649	1.66603e-47	5	Coq7	0.51772	-0.166786	NEG
1.3883e-51	-0.360307	0.072	0.344	2.56641e-47	5	Drc1	0.209302	-0.0754131	NEG
1.76147e-51	-0.312359	0.049	0.311	3.25625e-47	5	Elovl4	0.157556	-0.0492142	NEG
2.45137e-51	0.344925	0.409	0.208	4.53161e-47	5	Sos1	1.96635	0.678241	POS
2.724e-51	-0.481046	0.804	0.834	5.03559e-47	5	Adipor1	0.964029	-0.463742	NEG
2.79508e-51	-0.305058	0.05	0.313	5.16698e-47	5	Jam3	0.159744	-0.0487314	NEG
3.13836e-51	-0.405486	0.186	0.475	5.80157e-47	5	2610037D02Rik	0.391579	-0.15878	NEG
3.16954e-51	-0.398546	0.096	0.371	5.85921e-47	5	Ccdc33	0.25876	-0.103128	NEG
4.39007e-51	-0.363881	0.341	0.632	8.11548e-47	5	Kif1bp	0.539557	-0.196334	NEG
4.69031e-51	0.270937	0.997	0.971	8.6705e-47	5	Rpl23a	1.02678	0.278192	POS
5.23849e-51	0.328458	0.569	0.318	9.68387e-47	5	Rdx	1.78931	0.587713	POS
7.33623e-51	-0.339672	0.457	0.742	1.35618e-46	5	Tulp4	0.615903	-0.209205	NEG
8.07006e-51	-0.312793	0.072	0.34	1.49183e-46	5	Afap1	0.211765	-0.0662386	NEG
1.05283e-50	-0.357357	0.062	0.328	1.94625e-46	5	Cdhr1	0.189024	-0.0675492	NEG
1.06234e-50	-0.353891	0.186	0.481	1.96383e-46	5	Zbtb7b	0.386694	-0.136848	NEG
1.20468e-50	-0.497017	0.935	0.645	2.22697e-46	5	Prdx6	1.44961	-0.720482	NEG
1.24431e-50	-0.328931	0.203	0.499	2.30024e-46	5	Dynlt1f	0.406814	-0.133814	NEG
1.69064e-50	0.374157	0.579	0.354	3.12532e-46	5	Xbp1	1.63559	0.611968	POS
2.26867e-50	-0.378065	0.047	0.306	4.19386e-46	5	Ppp2r2b	0.153595	-0.0580688	NEG
2.52371e-50	-0.325086	0.111	0.389	4.66533e-46	5	C030034I22Rik	0.285347	-0.0927624	NEG
2.70428e-50	-0.3539	0.29	0.586	4.99914e-46	5	Arl6	0.494881	-0.175138	NEG
2.72192e-50	0.385074	0.835	0.762	5.03174e-46	5	Atf4	1.0958	0.421964	POS
3.62549e-50	-0.317373	0.081	0.35	6.70208e-46	5	Igsf3	0.231429	-0.0734492	NEG
3.78793e-50	-0.323203	0.121	0.402	7.00237e-46	5	Megf9	0.300995	-0.0972824	NEG
3.96143e-50	-0.330729	0.127	0.412	7.3231e-46	5	Klc2	0.308252	-0.101948	NEG
4.20706e-50	-0.356368	0.936	0.924	7.77717e-46	5	Cycs	1.01299	-0.360997	NEG
4.24508e-50	-0.316428	0.064	0.328	7.84746e-46	5	Tmem151b	0.195122	-0.0617421	NEG
4.58471e-50	-0.375142	0.596	0.775	8.4753e-46	5	Npdc1	0.769032	-0.288497	NEG
5.13674e-50	-0.362701	0.054	0.313	9.49578e-46	5	Scn4b	0.172524	-0.0625746	NEG
6.31114e-50	-0.37894	0.062	0.326	1.16668e-45	5	Hrk	0.190184	-0.0720683	NEG
7.26397e-50	-0.339175	0.203	0.501	1.34282e-45	5	Gabbr1	0.40519	-0.13743	NEG
7.849e-50	-0.42338	0.875	0.864	1.45097e-45	5	Arl3	1.01273	-0.42877	NEG
8.05378e-50	-0.322378	0.081	0.35	1.48882e-45	5	Zcchc18	0.231429	-0.0746075	NEG
8.46958e-50	0.262091	0.986	0.906	1.56569e-45	5	Rps27l	1.0883	0.285234	POS
8.84764e-50	-0.368964	0.088	0.359	1.63558e-45	5	Plcb4	0.245125	-0.0904424	NEG
9.41996e-50	-0.328023	0.037	0.288	1.74137e-45	5	Crmp1	0.128472	-0.0421418	NEG
9.67426e-50	-0.480543	0.989	0.939	1.78838e-45	5	Atox1	1.05325	-0.506131	NEG
1.14047e-49	-0.348121	0.271	0.563	2.10827e-45	5	Lias	0.48135	-0.167568	NEG
1.16055e-49	0.252281	0.308	0.124	2.14539e-45	5	Pea15a	2.48387	0.626634	POS
1.52328e-49	-0.351614	0.289	0.587	2.81593e-45	5	Egln1	0.492334	-0.173111	NEG
2.48546e-49	-0.330063	0.126	0.408	4.59462e-45	5	Rfx3	0.308824	-0.101931	NEG
2.59527e-49	0.368926	0.547	0.359	4.79761e-45	5	Hdac1	1.52368	0.562124	POS
2.83549e-49	0.399599	0.526	0.319	5.24168e-45	5	Ncoa7	1.6489	0.6589	POS
3.72832e-49	-0.740442	0.088	0.354	6.89218e-45	5	Stbd1	0.248588	-0.184065	NEG
3.78966e-49	-0.318435	0.056	0.313	7.00557e-45	5	Iqub	0.178914	-0.0569724	NEG
3.86592e-49	-0.330406	0.064	0.325	7.14655e-45	5	Iqcg	0.196923	-0.0650646	NEG
4.18721e-49	-0.470579	0.766	0.827	7.74047e-45	5	Cebpg	0.926239	-0.435868	NEG
5.53913e-49	-0.355314	0.1	0.369	1.02396e-44	5	Gk5	0.271003	-0.0962909	NEG
5.66664e-49	-0.306939	0.16	0.451	1.04753e-44	5	Dtd1	0.354767	-0.108892	NEG
5.99816e-49	-0.351776	0.463	0.73	1.10882e-44	5	Cspp1	0.634247	-0.223112	NEG
6.71423e-49	-0.316053	0.343	0.643	1.24119e-44	5	Mettl23	0.533437	-0.168594	NEG
6.84001e-49	0.351864	0.416	0.22	1.26444e-44	5	L1cam	1.89091	0.665342	POS
7.7691e-49	0.312761	0.401	0.201	1.4362e-44	5	Hacd3	1.99502	0.623966	POS
8.81001e-49	-0.498286	0.06	0.32	1.62862e-44	5	Bcl11b	0.1875	-0.0934286	NEG
9.25866e-49	-0.849778	0.72	0.704	1.71156e-44	5	Adcy3	1.02273	-0.869091	NEG
1.3248e-48	-0.346013	0.397	0.689	2.44902e-44	5	Appl1	0.576197	-0.199372	NEG
1.63663e-48	-0.663479	0.564	0.678	3.02547e-44	5	Ric8b	0.831858	-0.551921	NEG
1.92778e-48	0.355845	0.618	0.423	3.56369e-44	5	Tuba1b	1.46099	0.519886	POS
2.26932e-48	-0.328564	0.205	0.497	4.19507e-44	5	Camta1	0.412475	-0.135524	NEG
2.27774e-48	-0.359963	0.126	0.399	4.21063e-44	5	Tmem64	0.315789	-0.113672	NEG
2.61287e-48	-0.324258	0.077	0.341	4.83016e-44	5	1700001L19Rik	0.225806	-0.0732196	NEG
2.77609e-48	-0.31954	0.062	0.317	5.13187e-44	5	Wbscr17	0.195584	-0.0624968	NEG
2.89739e-48	0.295174	0.291	0.115	5.35612e-44	5	Gadd45b	2.53043	0.746918	POS
2.98189e-48	-0.313827	0.047	0.301	5.51233e-44	5	Lingo2	0.156146	-0.0490028	NEG
2.98997e-48	-0.313628	0.065	0.322	5.52726e-44	5	Kcnh4	0.201863	-0.06331	NEG
2.99967e-48	-0.345373	0.312	0.605	5.54518e-44	5	Ndrg3	0.515702	-0.17811	NEG
3.00813e-48	-0.297489	0.043	0.295	5.56082e-44	5	Tmem151a	0.145763	-0.0433628	NEG
3.14041e-48	-0.336316	0.112	0.379	5.80537e-44	5	Epb41l1	0.295515	-0.0993862	NEG
3.53333e-48	-0.343639	0.096	0.364	6.53172e-44	5	Rnf150	0.263736	-0.09063	NEG
3.99854e-48	-0.526744	0.065	0.324	7.3917e-44	5	Elavl4	0.200617	-0.105674	NEG
4.34583e-48	-0.339295	0.103	0.37	8.03371e-44	5	Fbxo36	0.278378	-0.0944525	NEG
4.59336e-48	-0.345899	0.428	0.705	8.49129e-44	5	Sh3bgrl3	0.607092	-0.209992	NEG
4.82736e-48	-0.350992	0.21	0.499	8.92386e-44	5	Rasal2	0.420842	-0.147712	NEG
4.98204e-48	-0.343064	0.312	0.602	9.20981e-44	5	1500011B03Rik	0.518272	-0.177801	NEG
6.26259e-48	-0.334618	0.06	0.312	1.1577e-43	5	Dnajb13	0.192308	-0.0643496	NEG
7.19625e-48	-0.319335	0.069	0.329	1.3303e-43	5	Rassf4	0.209726	-0.066973	NEG
7.41586e-48	-0.338612	0.14	0.416	1.3709e-43	5	Magi2	0.336538	-0.113956	NEG
9.29197e-48	-0.309654	0.068	0.324	1.71771e-43	5	Rtn4rl1	0.209877	-0.064989	NEG
1.09675e-47	-0.615387	0.722	0.775	2.02745e-43	5	Ormdl3	0.931613	-0.573302	NEG
1.49366e-47	-0.329338	0.049	0.297	2.76118e-43	5	Chgb	0.164983	-0.0543353	NEG
2.03728e-47	-0.310313	0.13	0.404	3.76612e-43	5	Ube2o	0.321782	-0.0998531	NEG
2.11594e-47	0.303637	0.397	0.198	3.91153e-43	5	Zfp950	2.00505	0.608807	POS
2.18917e-47	-0.336129	0.207	0.503	4.0469e-43	5	Dnajc9	0.411531	-0.138327	NEG
2.49472e-47	-0.355949	0.148	0.422	4.61174e-43	5	Kcnma1	0.350711	-0.124835	NEG
3.52013e-47	-0.330521	0.084	0.346	6.50731e-43	5	Naaa	0.242775	-0.080242	NEG
3.63621e-47	0.347896	0.587	0.393	6.72189e-43	5	Pim3	1.49364	0.519631	POS
3.77132e-47	-0.348458	0.428	0.695	6.97166e-43	5	Stx12	0.615827	-0.21459	NEG
3.91916e-47	-0.298122	0.042	0.287	7.24497e-43	5	Apba2	0.146341	-0.0436275	NEG
4.48634e-47	0.252234	0.266	0.1	8.29345e-43	5	Fam46a	2.66	0.670942	POS
9.56118e-47	-0.285391	0.058	0.306	1.76748e-42	5	Bbs7	0.189542	-0.0540937	NEG
1.1627e-46	-0.303819	0.069	0.322	2.14936e-42	5	1810041L15Rik	0.214286	-0.0651041	NEG
1.27911e-46	-0.343274	0.07	0.324	2.36457e-42	5	Uckl1os	0.216049	-0.0741641	NEG
1.46135e-46	-0.350443	0.141	0.412	2.70146e-42	5	Tarsl2	0.342233	-0.119933	NEG
1.61379e-46	-0.331148	0.195	0.475	2.98325e-42	5	Dtx3	0.410526	-0.135945	NEG
2.08476e-46	-0.268805	0.051	0.296	3.85389e-42	5	Slc45a4	0.172297	-0.0463144	NEG
2.09861e-46	-0.338024	0.131	0.404	3.8795e-42	5	2900093K20Rik	0.324257	-0.109607	NEG
2.11844e-46	-0.349512	0.583	0.786	3.91614e-42	5	Atp6v1a	0.74173	-0.259244	NEG
2.13758e-46	-0.303836	0.092	0.348	3.95152e-42	5	Camk2n2	0.264368	-0.0803245	NEG
2.62998e-46	0.404662	0.58	0.393	4.86177e-42	5	Ccdc28b	1.47583	0.59721	POS
3.03626e-46	-0.289387	0.031	0.267	5.61283e-42	5	Hfe	0.116105	-0.0335992	NEG
3.57844e-46	-0.284223	0.065	0.32	6.6151e-42	5	Dmtn	0.203125	-0.0577328	NEG
3.87673e-46	-0.351385	0.039	0.278	7.16652e-42	5	Gas6	0.140288	-0.049295	NEG
6.1414e-46	-0.326139	0.179	0.457	1.1353e-41	5	Tnfrsf21	0.391685	-0.127744	NEG
6.37169e-46	-0.355526	0.056	0.298	1.17787e-41	5	Abcd2	0.187919	-0.0668102	NEG
7.19924e-46	-0.309776	0.05	0.293	1.33085e-41	5	Creb3l1	0.170648	-0.0528628	NEG
7.35375e-46	0.358038	0.52	0.333	1.35941e-41	5	Sort1	1.56156	0.559098	POS
8.65731e-46	-0.310679	0.169	0.452	1.60039e-41	5	Wwc1	0.373894	-0.116161	NEG
9.43917e-46	-0.299031	0.076	0.326	1.74492e-41	5	Eif4e3	0.233129	-0.0697128	NEG
1.3113e-45	-0.342999	0.501	0.747	2.42406e-41	5	Ank3	0.670683	-0.230044	NEG
1.44711e-45	-0.315906	0.324	0.621	2.67513e-41	5	Mef2a	0.521739	-0.16482	NEG
1.50712e-45	-0.302614	0.077	0.334	2.78605e-41	5	Sema6a	0.230539	-0.0697644	NEG
1.77324e-45	-0.268594	0.057	0.302	3.27802e-41	5	Triqk	0.188742	-0.0506949	NEG
1.98385e-45	-0.347431	0.257	0.539	3.66734e-41	5	Mapk10	0.476809	-0.165658	NEG
1.9986e-45	-0.316119	0.108	0.371	3.69461e-41	5	B230369F24Rik	0.291105	-0.0920238	NEG
2.06852e-45	-0.305862	0.053	0.294	3.82388e-41	5	Ptprr	0.180272	-0.0551384	NEG
2.76747e-45	-0.314441	0.271	0.56	5.11594e-41	5	Eci2	0.483929	-0.152167	NEG
2.86402e-45	-0.300925	0.068	0.317	5.29443e-41	5	Cfap100	0.214511	-0.0645517	NEG
2.89252e-45	-0.300404	0.049	0.291	5.34712e-41	5	Ccdc40	0.168385	-0.0505835	NEG
3.40589e-45	-0.324145	0.129	0.394	6.29613e-41	5	1700088E04Rik	0.327411	-0.106129	NEG
3.44806e-45	-0.299465	0.047	0.288	6.37409e-41	5	Mmp16	0.163194	-0.048871	NEG
4.2942e-45	-0.321356	0.14	0.41	7.93826e-41	5	Myef2	0.341463	-0.109731	NEG
5.09551e-45	-0.287196	0.046	0.286	9.41956e-41	5	Hecw1	0.160839	-0.0461924	NEG
5.11808e-45	-0.350109	0.678	0.819	9.46129e-41	5	Rab6a	0.827839	-0.289833	NEG
5.41318e-45	0.352825	0.465	0.281	1.00068e-40	5	Kctd13	1.6548	0.583856	POS
6.58678e-45	0.325762	0.428	0.233	1.21763e-40	5	Pgap2	1.83691	0.598396	POS
7.90862e-45	-0.306463	0.97	0.934	1.46199e-40	5	BC031181	1.03854	-0.318275	NEG
9.25019e-45	-0.3284	0.974	0.957	1.70999e-40	5	Ndufb4	1.01776	-0.334234	NEG
1.55821e-44	-0.330043	0.115	0.38	2.88051e-40	5	Ccp110	0.302632	-0.0998814	NEG
1.81747e-44	-0.278952	0.073	0.323	3.35977e-40	5	Mtss1l	0.226006	-0.063045	NEG
2.12161e-44	-0.290441	0.199	0.483	3.92201e-40	5	Ndufaf4	0.412008	-0.119664	NEG
2.1362e-44	0.323706	0.44	0.247	3.94898e-40	5	Slc2a1	1.78138	0.576642	POS
2.832e-44	0.346334	0.439	0.252	5.23524e-40	5	Fam122a	1.74206	0.603336	POS
3.17435e-44	-0.288658	0.075	0.32	5.8681e-40	5	Mpp2	0.234375	-0.0676542	NEG
3.46707e-44	-0.325167	0.161	0.434	6.40922e-40	5	Mapre2	0.370968	-0.120627	NEG
3.88042e-44	-0.363833	0.331	0.604	7.17335e-40	5	Cyfip2	0.548013	-0.199385	NEG
4.26062e-44	-0.331007	0.404	0.669	7.87619e-40	5	1700123O20Rik	0.603886	-0.199891	NEG
5.85427e-44	-0.287256	0.117	0.378	1.08222e-39	5	Irak1bp1	0.309524	-0.0889126	NEG
6.36423e-44	-0.278695	0.08	0.327	1.17649e-39	5	Ptprg	0.244648	-0.0681823	NEG
6.63203e-44	-0.301269	0.051	0.288	1.226e-39	5	Hdc	0.177083	-0.0533497	NEG
7.28859e-44	-0.331834	0.046	0.281	1.34737e-39	5	Celf3	0.163701	-0.0543216	NEG
9.01092e-44	-0.339162	0.388	0.652	1.66576e-39	5	Zc2hc1a	0.595092	-0.201833	NEG
1.02996e-43	-0.297097	0.093	0.347	1.90398e-39	5	Rpgrip1l	0.268012	-0.0796255	NEG
1.09742e-43	0.336263	0.45	0.261	2.02868e-39	5	Cbx5	1.72414	0.579764	POS
1.20047e-43	-0.285011	0.058	0.297	2.21919e-39	5	6330416G13Rik	0.195286	-0.0556586	NEG
1.33325e-43	-0.283399	0.083	0.329	2.46465e-39	5	Ankrd13b	0.25228	-0.0714958	NEG
1.36369e-43	-0.34282	0.091	0.338	2.52091e-39	5	Usp21	0.269231	-0.0922978	NEG
1.5095e-43	-0.280631	0.095	0.349	2.79046e-39	5	Map6	0.272206	-0.0763896	NEG
1.57503e-43	-0.279425	0.062	0.302	2.91159e-39	5	Pacsin3	0.205298	-0.0573655	NEG
1.77504e-43	-0.288018	0.098	0.352	3.28134e-39	5	Gm15417	0.278409	-0.0801868	NEG
1.8739e-43	-0.443642	0.057	0.294	3.46409e-39	5	Sgk1	0.193878	-0.0860122	NEG
1.98275e-43	-0.293749	0.05	0.282	3.66531e-39	5	Actr3b	0.177305	-0.0520831	NEG
2.36018e-43	-0.270506	0.046	0.278	4.36303e-39	5	Ppp1r42	0.165468	-0.0447601	NEG
2.64394e-43	-0.321168	0.313	0.591	4.88758e-39	5	Tmx3	0.529611	-0.170094	NEG
2.69408e-43	-0.308227	0.084	0.328	4.98027e-39	5	Nme5	0.256098	-0.0789363	NEG
2.86023e-43	-0.294319	0.07	0.311	5.28742e-39	5	Ebf4	0.22508	-0.0662455	NEG
3.71566e-43	-0.326772	0.077	0.322	6.86878e-39	5	Efr3b	0.23913	-0.0781412	NEG
3.72183e-43	-0.311712	0.266	0.545	6.88017e-39	5	Cldn9	0.488073	-0.152138	NEG
3.87382e-43	-0.307314	0.061	0.298	7.16115e-39	5	Tekt1	0.204698	-0.0629065	NEG
4.17038e-43	-0.274551	0.091	0.342	7.70937e-39	5	H2afy2	0.266082	-0.073053	NEG
4.52763e-43	-0.411871	0.965	0.926	8.36977e-39	5	Ndufv3	1.04212	-0.429218	NEG
4.75785e-43	-0.30431	0.058	0.294	8.79536e-39	5	2410004P03Rik	0.197279	-0.0600339	NEG
5.78792e-43	-0.321271	0.309	0.586	1.06995e-38	5	1110004E09Rik	0.527304	-0.169407	NEG
6.33979e-43	-0.284295	0.089	0.336	1.17197e-38	5	Pacrg	0.264881	-0.0753043	NEG
6.50348e-43	-0.271916	0.251	0.542	1.20223e-38	5	Cnih1	0.4631	-0.125924	NEG
6.51556e-43	-0.299033	0.539	0.78	1.20447e-38	5	Ghitm	0.691026	-0.206639	NEG
7.40706e-43	0.344816	0.562	0.388	1.36927e-38	5	Prkcz	1.44845	0.49945	POS
8.12964e-43	-0.323047	0.171	0.428	1.50285e-38	5	Cdh2	0.399533	-0.129068	NEG
8.49082e-43	-0.288406	0.953	0.961	1.56961e-38	5	Sep15	0.991675	-0.286006	NEG
8.66428e-43	-0.286404	0.042	0.269	1.60168e-38	5	Pnmal1	0.156134	-0.0447173	NEG
9.50354e-43	0.316331	0.405	0.212	1.75682e-38	5	Kirrel3	1.91038	0.604311	POS
9.64166e-43	-0.340841	0.702	0.839	1.78236e-38	5	Kif1b	0.83671	-0.285185	NEG
1.18773e-42	-0.659475	0.995	0.932	2.19563e-38	5	Tuba1a	1.0676	-0.704053	NEG
1.34387e-42	0.260031	0.931	0.845	2.48427e-38	5	Clic1	1.10178	0.286496	POS
1.49827e-42	-0.273443	0.06	0.297	2.7697e-38	5	Cacna1b	0.20202	-0.0552411	NEG
1.7327e-42	-0.322112	0.051	0.284	3.20307e-38	5	Elavl2	0.179577	-0.0578441	NEG
1.91127e-42	-0.31681	0.886	0.909	3.53317e-38	5	Psmc5	0.974697	-0.308794	NEG
2.09195e-42	-0.266889	0.06	0.296	3.86717e-38	5	Bsn	0.202703	-0.054099	NEG
2.45276e-42	-0.270899	0.089	0.335	4.53416e-38	5	Chd3os	0.265672	-0.0719702	NEG
2.69417e-42	-0.271648	0.099	0.348	4.98044e-38	5	Smim13	0.284483	-0.0772791	NEG
2.75945e-42	-0.276001	0.087	0.33	5.10112e-38	5	Tmcc2	0.263636	-0.0727638	NEG
3.00426e-42	-0.260257	0.058	0.291	5.55367e-38	5	Dennd5a	0.199313	-0.0518725	NEG
3.93689e-42	-0.290051	0.095	0.341	7.27773e-38	5	Kcnh3	0.278592	-0.080806	NEG
4.06342e-42	-0.304403	0.215	0.493	7.51165e-38	5	Micu3	0.436105	-0.132752	NEG
4.26116e-42	-0.276085	0.061	0.292	7.87717e-38	5	Mob3b	0.208904	-0.0576752	NEG
4.68427e-42	-0.295747	0.096	0.338	8.65935e-38	5	Nptxr	0.284024	-0.0839993	NEG
5.72933e-42	-0.299191	0.137	0.392	1.05912e-37	5	Msi1	0.34949	-0.104564	NEG
6.56429e-42	-0.32535	0.183	0.45	1.21348e-37	5	Glb1l2	0.406667	-0.132309	NEG
7.46476e-42	-0.334886	0.344	0.614	1.37994e-37	5	Agpat3	0.560261	-0.187623	NEG
8.25351e-42	-0.281642	0.083	0.319	1.52574e-37	5	Syngr1	0.260188	-0.0732799	NEG
9.21853e-42	-0.28194	0.272	0.558	1.70414e-37	5	Ngrn	0.487455	-0.137433	NEG
1.17075e-41	-0.272701	0.069	0.306	2.16425e-37	5	Fam179a	0.22549	-0.0614913	NEG
1.26173e-41	-0.259833	0.037	0.258	2.33244e-37	5	Ttc9b	0.143411	-0.0372629	NEG
1.56569e-41	-0.269139	0.117	0.37	2.89433e-37	5	Ppp2r5b	0.316216	-0.0851061	NEG
1.57538e-41	-0.306023	0.123	0.377	2.91225e-37	5	Eaf1	0.32626	-0.0998432	NEG
2.03402e-41	-0.316491	0.117	0.364	3.76008e-37	5	Zfp385b	0.321429	-0.101729	NEG
2.24501e-41	-0.329406	0.183	0.445	4.15013e-37	5	Dync2h1	0.411236	-0.135464	NEG
2.63243e-41	-0.739716	0.072	0.296	4.86631e-37	5	Aqp4	0.243243	-0.179931	NEG
2.8297e-41	-0.267128	0.049	0.275	5.23098e-37	5	Tub	0.178182	-0.0475973	NEG
3.12497e-41	-0.295299	0.1	0.347	5.77682e-37	5	Syn2	0.288184	-0.0851005	NEG
3.86972e-41	-0.274366	0.08	0.317	7.15357e-37	5	Magi1	0.252366	-0.0692405	NEG
3.92934e-41	0.343532	0.56	0.386	7.26377e-37	5	Dek	1.45078	0.498389	POS
4.14015e-41	-0.253479	0.062	0.293	7.65349e-37	5	Tmem184b	0.211604	-0.0536371	NEG
4.62311e-41	-0.322192	0.089	0.328	8.54628e-37	5	Fhad1	0.271341	-0.087424	NEG
5.23782e-41	-0.391939	0.495	0.73	9.68264e-37	5	Ssbp2	0.678082	-0.265767	NEG
5.28552e-41	-0.400524	0.142	0.393	9.7708e-37	5	Emx2	0.361323	-0.144718	NEG
6.57745e-41	-0.292395	0.196	0.458	1.21591e-36	5	Mfsd1	0.427948	-0.12513	NEG
7.51106e-41	0.252945	0.864	0.719	1.38849e-36	5	Ppp3ca	1.20167	0.303957	POS
7.88598e-41	-0.360823	0.084	0.317	1.4578e-36	5	Pir	0.264984	-0.0956123	NEG
9.47255e-41	-0.284742	0.08	0.315	1.75109e-36	5	Prune2	0.253968	-0.0723155	NEG
9.61627e-41	-0.264413	0.093	0.336	1.77766e-36	5	Rab39b	0.276786	-0.0731857	NEG
1.00909e-40	-0.327237	0.122	0.365	1.86541e-36	5	Uxs1	0.334247	-0.109378	NEG
1.01132e-40	-0.262273	0.06	0.288	1.86953e-36	5	Cdc42ep3	0.208333	-0.0546403	NEG
1.11114e-40	-0.287395	0.134	0.387	2.05404e-36	5	Snx10	0.346253	-0.0995116	NEG
1.20279e-40	-0.289597	0.244	0.518	2.22347e-36	5	Rbfox2	0.471042	-0.136412	NEG
1.36583e-40	-0.292739	0.033	0.25	2.52487e-36	5	Tenm4	0.132	-0.0386416	NEG
1.4167e-40	-0.396025	0.847	0.828	2.61892e-36	5	Cfap36	1.02295	-0.405112	NEG
1.63204e-40	-0.31292	0.249	0.52	3.01699e-36	5	Rab3gap1	0.478846	-0.149841	NEG
1.86106e-40	-0.304224	0.218	0.486	3.44036e-36	5	Rogdi	0.44856	-0.136463	NEG
2.20949e-40	-0.332685	0.503	0.726	4.08446e-36	5	Rab28	0.692837	-0.230497	NEG
2.30407e-40	-0.296239	0.111	0.355	4.2593e-36	5	D1Ertd622e	0.312676	-0.0926269	NEG
2.50438e-40	-0.277976	0.054	0.278	4.6296e-36	5	Mns1	0.194245	-0.0539954	NEG
3.0112e-40	-0.388078	0.29	0.548	5.56651e-36	5	Rsph1	0.529197	-0.20537	NEG
3.28707e-40	0.276602	0.363	0.186	6.07648e-36	5	Rilpl2	1.95161	0.53982	POS
3.44093e-40	-0.265166	0.103	0.343	6.36091e-36	5	Tmem184c	0.300292	-0.0796272	NEG
3.47092e-40	-0.270923	0.15	0.405	6.41633e-36	5	Btbd10	0.37037	-0.100342	NEG
3.5046e-40	-0.266234	0.092	0.331	6.4786e-36	5	Fry	0.277946	-0.0739986	NEG
3.75345e-40	-0.290467	0.28	0.547	6.93863e-36	5	Ift27	0.511883	-0.148685	NEG
3.78625e-40	-0.271271	0.352	0.635	6.99927e-36	5	Mrpl27	0.554331	-0.150374	NEG
4.32827e-40	-0.349618	0.984	0.955	8.00123e-36	5	Dnaja1	1.03037	-0.360235	NEG
6.42363e-40	-0.406657	0.065	0.288	1.18747e-35	5	Stmnd1	0.225694	-0.0917802	NEG
6.63633e-40	0.284755	0.497	0.31	1.22679e-35	5	Nudt4	1.60323	0.456526	POS
6.74745e-40	-0.32673	0.276	0.544	1.24733e-35	5	Cep290	0.507353	-0.165768	NEG
6.78118e-40	-0.298391	0.146	0.403	1.25357e-35	5	Cep126	0.362283	-0.108102	NEG
8.11715e-40	-0.301728	0.935	0.918	1.50054e-35	5	Gsk3b	1.01852	-0.307316	NEG
8.73126e-40	-0.265322	0.079	0.309	1.61406e-35	5	Alms1	0.255663	-0.0678331	NEG
8.74969e-40	-0.265522	0.125	0.371	1.61747e-35	5	Ccl27a	0.336927	-0.0894617	NEG
1.04944e-39	-0.937433	0.45	0.598	1.94e-35	5	Nqo1	0.752508	-0.705426	NEG
1.21334e-39	0.322033	0.741	0.672	2.24299e-35	5	Sdf4	1.10268	0.355099	POS
1.29232e-39	0.324653	0.419	0.242	2.38898e-35	5	Cmas	1.7314	0.562107	POS
1.31966e-39	-0.285051	0.232	0.502	2.43952e-35	5	Lrba	0.462151	-0.131737	NEG
1.4276e-39	0.250478	0.331	0.16	2.63907e-35	5	Mta2	2.06875	0.518177	POS
1.47388e-39	-0.274878	0.108	0.347	2.72461e-35	5	Trim35	0.311239	-0.0855529	NEG
1.47836e-39	-0.252813	0.038	0.252	2.7329e-35	5	Hcn1	0.150794	-0.0381226	NEG
1.48465e-39	0.273611	0.982	0.919	2.74453e-35	5	Ncl	1.06855	0.292367	POS
1.58368e-39	-0.308909	0.035	0.247	2.92758e-35	5	Dpysl5	0.1417	-0.0437726	NEG
1.73524e-39	-0.252141	0.087	0.32	3.20777e-35	5	Fam210b	0.271875	-0.0685509	NEG
1.81034e-39	-0.281147	0.175	0.427	3.34659e-35	5	Atp2c1	0.409836	-0.115224	NEG
1.88146e-39	-0.31022	0.348	0.613	3.47807e-35	5	Rbm15b	0.5677	-0.176112	NEG
2.02305e-39	-0.288871	0.043	0.26	3.73981e-35	5	Pcdh9	0.165385	-0.0477748	NEG
2.04386e-39	-0.404575	0.118	0.358	3.77827e-35	5	Car2	0.329609	-0.133352	NEG
2.19645e-39	-0.266363	0.066	0.289	4.06035e-35	5	Sv2c	0.228374	-0.0608304	NEG
2.19867e-39	-0.286154	0.125	0.367	4.06446e-35	5	Cdkl2	0.340599	-0.0974639	NEG
2.35922e-39	-0.277369	0.19	0.449	4.36126e-35	5	Slc48a1	0.423163	-0.117372	NEG
2.64084e-39	-0.261124	0.123	0.368	4.88186e-35	5	Pcyox1	0.334239	-0.087278	NEG
3.07487e-39	-0.335844	0.287	0.542	5.6842e-35	5	Slc25a33	0.52952	-0.177836	NEG
3.17444e-39	-0.27068	0.324	0.611	5.86827e-35	5	Serinc3	0.530278	-0.143536	NEG
4.31051e-39	-0.272223	0.095	0.329	7.96842e-35	5	P4htm	0.288754	-0.0786055	NEG
4.99872e-39	-0.259569	0.037	0.246	9.24064e-35	5	Lrp8	0.150407	-0.0390409	NEG
5.13173e-39	-0.355977	0.062	0.285	9.48652e-35	5	Fezf1	0.217544	-0.0774406	NEG
6.40037e-39	-0.281546	0.07	0.294	1.18317e-34	5	Dyrk4	0.238095	-0.0670347	NEG
6.82537e-39	-0.273446	0.125	0.371	1.26174e-34	5	Acp2	0.336927	-0.0921314	NEG
7.27047e-39	-0.294586	0.234	0.501	1.34402e-34	5	Xpr1	0.467066	-0.137591	NEG
8.10049e-39	-0.278955	0.327	0.6	1.49746e-34	5	Acbd5	0.545	-0.15203	NEG
8.20014e-39	-0.276034	0.053	0.272	1.51588e-34	5	P2ry14	0.194853	-0.0537861	NEG
9.74012e-39	-0.291748	0.085	0.315	1.80056e-34	5	Plxna1	0.269841	-0.0787256	NEG
1.08346e-38	0.290881	0.378	0.202	2.00289e-34	5	Sptlc2	1.87129	0.544322	POS
1.09371e-38	-0.25827	0.096	0.331	2.02183e-34	5	Tmem150c	0.29003	-0.0749061	NEG
1.18784e-38	-1.05493	0.077	0.3	2.19584e-34	5	Gap43	0.256667	-0.270765	NEG
1.34081e-38	-0.278584	0.098	0.33	2.47863e-34	5	Usp12	0.29697	-0.0827311	NEG
1.39677e-38	-0.258206	0.065	0.284	2.58208e-34	5	Stx1a	0.228873	-0.0590965	NEG
1.42625e-38	-0.283636	0.224	0.482	2.63657e-34	5	Cstf3	0.46473	-0.131814	NEG
1.54758e-38	0.263963	0.287	0.13	2.86086e-34	5	Kdm4a	2.20769	0.58275	POS
1.56046e-38	-0.267391	0.136	0.383	2.88466e-34	5	Wdr35	0.355091	-0.0949483	NEG
1.64278e-38	-0.293906	0.771	0.873	3.03684e-34	5	Timm8b	0.883162	-0.259567	NEG
1.68387e-38	0.279693	0.351	0.178	3.11281e-34	5	Limd1	1.97191	0.55153	POS
1.85834e-38	-0.318571	0.966	0.936	3.43534e-34	5	Eid1	1.03205	-0.328782	NEG
2.27281e-38	-0.275447	0.152	0.399	4.20153e-34	5	Odf2l	0.380952	-0.104932	NEG
2.68231e-38	-0.289677	0.103	0.332	4.95852e-34	5	Inpp5f	0.310241	-0.0898698	NEG
3.08124e-38	-0.31292	0.266	0.531	5.69598e-34	5	Timp2	0.500942	-0.156755	NEG
3.14475e-38	0.338608	0.785	0.727	5.81339e-34	5	Sdha	1.07978	0.365622	POS
3.17822e-38	-0.254953	0.401	0.672	5.87526e-34	5	Tmem167	0.596726	-0.152137	NEG
3.19003e-38	-0.286843	0.051	0.264	5.89709e-34	5	Unc13c	0.193182	-0.0554128	NEG
4.48335e-38	-0.288596	0.42	0.683	8.28791e-34	5	Ubxn2a	0.614934	-0.177468	NEG
5.30504e-38	-0.28007	0.245	0.519	9.8069e-34	5	Plxnb2	0.472062	-0.13221	NEG
6.28961e-38	-0.369396	0.045	0.254	1.1627e-33	5	Phactr1	0.177165	-0.0654442	NEG
6.38676e-38	-0.289637	0.367	0.628	1.18066e-33	5	Tusc3	0.584395	-0.169262	NEG
8.92249e-38	0.302248	0.434	0.262	1.64941e-33	5	Crb3	1.65649	0.50067	POS
1.04061e-37	-0.398612	0.953	0.893	1.92368e-33	5	Mgst3	1.06719	-0.425395	NEG
1.29585e-37	-0.269974	0.066	0.282	2.39551e-33	5	Vwa3a	0.234043	-0.0631855	NEG
1.38844e-37	-0.256494	0.127	0.366	2.56668e-33	5	Fut8	0.346995	-0.0890019	NEG
1.6246e-37	-0.261584	0.375	0.656	3.00323e-33	5	Tex264	0.571646	-0.149533	NEG
1.80874e-37	-0.302687	0.537	0.765	3.34364e-33	5	Dynlt3	0.701961	-0.212475	NEG
1.89394e-37	-0.271751	0.084	0.309	3.50113e-33	5	Cep250	0.271845	-0.0738741	NEG
2.14085e-37	-0.28419	0.969	0.958	3.95758e-33	5	Atp5k	1.01148	-0.287453	NEG
2.84774e-37	-0.273337	0.154	0.402	5.26432e-33	5	Serinc2	0.383085	-0.104711	NEG
2.85472e-37	-0.271584	0.347	0.613	5.27723e-33	5	Kif2a	0.566069	-0.153735	NEG
2.99447e-37	-0.254624	0.053	0.265	5.53557e-33	5	6430548M08Rik	0.2	-0.0509247	NEG
3.30165e-37	-0.254045	0.066	0.282	6.10344e-33	5	Diras1	0.234043	-0.0594572	NEG
3.31774e-37	0.299318	0.388	0.217	6.13317e-33	5	1700025G04Rik	1.78802	0.535185	POS
3.49467e-37	-0.254721	0.144	0.389	6.46025e-33	5	Bbs4	0.37018	-0.0942927	NEG
4.56863e-37	-0.276662	0.064	0.276	8.44556e-33	5	1700086L19Rik	0.231884	-0.0641535	NEG
5.30981e-37	-0.276216	0.133	0.367	9.81572e-33	5	Slc24a5	0.362398	-0.1001	NEG
5.99767e-37	-0.256548	0.047	0.253	1.10873e-32	5	4933413G19Rik	0.185771	-0.0476591	NEG
6.30525e-37	-0.275805	0.087	0.311	1.16559e-32	5	Med12l	0.279743	-0.0771544	NEG
7.50605e-37	0.252125	0.367	0.195	1.38757e-32	5	Pvrl2	1.88205	0.474513	POS
9.2098e-37	0.332885	0.615	0.494	1.70252e-32	5	Chd6	1.24494	0.414422	POS
9.28294e-37	-0.260553	0.098	0.32	1.71605e-32	5	Ttc8	0.30625	-0.0797942	NEG
9.9603e-37	0.324422	0.526	0.346	1.84126e-32	5	Fryl	1.52023	0.493197	POS
1.13776e-36	-0.939121	0.336	0.547	2.10326e-32	5	Tubb2b	0.61426	-0.576864	NEG
1.23094e-36	-0.256899	0.163	0.405	2.27551e-32	5	Ggh	0.402469	-0.103394	NEG
1.73027e-36	-0.252412	0.291	0.564	3.19858e-32	5	Vapb	0.515957	-0.130234	NEG
1.73394e-36	-0.267538	0.562	0.787	3.20536e-32	5	Ndufa10	0.714104	-0.19105	NEG
1.81393e-36	-0.314883	0.398	0.657	3.35323e-32	5	Mia3	0.605784	-0.190751	NEG
1.90362e-36	-0.268156	0.412	0.68	3.51904e-32	5	R3hdm1	0.605882	-0.162471	NEG
2.06427e-36	-0.318988	0.874	0.892	3.81601e-32	5	Hdlbp	0.979821	-0.312551	NEG
2.31383e-36	0.360028	0.66	0.573	4.27734e-32	5	Mat2a	1.15183	0.414693	POS
2.38545e-36	-0.347812	0.488	0.686	4.40973e-32	5	Scg5	0.71137	-0.247423	NEG
2.45401e-36	-0.262162	0.095	0.315	4.53649e-32	5	Kcnab2	0.301587	-0.0790648	NEG
2.6613e-36	-0.283207	0.049	0.254	4.91968e-32	5	Gm6878	0.192913	-0.0546345	NEG
3.40603e-36	-0.279153	0.195	0.442	6.29639e-32	5	Zfp523	0.441176	-0.123156	NEG
5.63887e-36	-0.356971	0.973	0.947	1.0424e-31	5	Tsc22d1	1.02746	-0.366772	NEG
1.01399e-35	-0.315118	0.709	0.829	1.87446e-31	5	Pten	0.855247	-0.269504	NEG
1.02039e-35	-0.291145	0.507	0.741	1.88629e-31	5	Golga4	0.684211	-0.199205	NEG
1.02713e-35	-0.278687	0.126	0.355	1.89875e-31	5	Flot2	0.35493	-0.0989141	NEG
1.07444e-35	-0.263575	0.058	0.262	1.9862e-31	5	Sytl2	0.221374	-0.0583486	NEG
1.11145e-35	0.253192	0.264	0.117	2.05462e-31	5	Fbxo2	2.25641	0.571304	POS
1.26129e-35	-0.258923	0.079	0.293	2.33161e-31	5	Zfand2a	0.269625	-0.0698119	NEG
1.32431e-35	-0.307868	0.581	0.758	2.44812e-31	5	Pkig	0.766491	-0.235978	NEG
1.77054e-35	-0.255075	0.308	0.575	3.27303e-31	5	Trappc6a	0.535652	-0.136632	NEG
1.95521e-35	-0.358286	0.997	0.984	3.61441e-31	5	Hsp90aa1	1.01321	-0.36302	NEG
2.63463e-35	0.274321	0.317	0.158	4.87037e-31	5	Man2b1	2.00633	0.550377	POS
2.91046e-35	-0.266567	0.289	0.555	5.38028e-31	5	Ssbp3	0.520721	-0.138807	NEG
3.51202e-35	-0.256018	0.354	0.614	6.49232e-31	5	Vbp1	0.576547	-0.147607	NEG
3.59405e-35	-0.266688	0.214	0.467	6.64396e-31	5	Braf	0.458244	-0.122208	NEG
3.85837e-35	-0.422702	0.447	0.645	7.13257e-31	5	Cbx4	0.693023	-0.292943	NEG
5.29359e-35	-0.285842	0.383	0.636	9.78573e-31	5	Ncoa1	0.602201	-0.172134	NEG
5.94287e-35	-0.303545	0.161	0.389	1.0986e-30	5	Kcns3	0.413882	-0.125632	NEG
7.26093e-35	-0.265423	0.465	0.711	1.34226e-30	5	Emc4	0.654008	-0.173589	NEG
8.34778e-35	-0.265475	0.222	0.469	1.54317e-30	5	Grsf1	0.473348	-0.125662	NEG
8.39747e-35	-0.296964	0.545	0.768	1.55236e-30	5	Atp2a2	0.709635	-0.210736	NEG
1.03345e-34	-0.270812	0.304	0.56	1.91044e-30	5	Sirt2	0.542857	-0.147012	NEG
1.31143e-34	-0.278056	0.271	0.511	2.42431e-30	5	Lgmn	0.530333	-0.147462	NEG
1.3283e-34	-0.268929	0.187	0.426	2.45549e-30	5	Arl13b	0.438967	-0.118051	NEG
1.41328e-34	-0.270654	0.381	0.64	2.6126e-30	5	Fam134a	0.595313	-0.161123	NEG
1.66308e-34	-0.255146	0.665	0.828	3.07436e-30	5	Ube2m	0.80314	-0.204918	NEG
1.67846e-34	-0.259897	0.301	0.561	3.10281e-30	5	Gatad2a	0.536542	-0.139446	NEG
2.68528e-34	-0.275503	0.129	0.349	4.96401e-30	5	Tmem178b	0.369628	-0.101833	NEG
2.88113e-34	-0.269015	0.206	0.445	5.32605e-30	5	Crtc3	0.462921	-0.124533	NEG
2.88828e-34	-0.252535	0.276	0.537	5.33927e-30	5	Zc3h13	0.513966	-0.129794	NEG
3.20129e-34	0.27559	0.844	0.771	5.9179e-30	5	Eif5	1.09468	0.301683	POS
3.8508e-34	-0.253371	0.156	0.39	7.11859e-30	5	Cxadr	0.4	-0.101348	NEG
3.96385e-34	0.332564	0.61	0.504	7.32758e-30	5	Morf4l2	1.21032	0.402508	POS
4.36428e-34	-0.263919	0.031	0.218	8.06781e-30	5	Arl14epl	0.142202	-0.0375297	NEG
4.52711e-34	-0.270161	0.16	0.392	8.36882e-30	5	Pdzd2	0.408163	-0.11027	NEG
5.62089e-34	-0.261535	0.298	0.556	1.03908e-29	5	Hsd17b12	0.535971	-0.140175	NEG
5.88693e-34	-0.27773	0.046	0.239	1.08826e-29	5	Sytl1	0.192469	-0.0534543	NEG
6.23385e-34	-0.323086	0.682	0.805	1.15239e-29	5	Nfe2l2	0.847205	-0.27372	NEG
6.675e-34	-0.252259	0.084	0.292	1.23394e-29	5	Spats2	0.287671	-0.0725678	NEG
7.85969e-34	-0.28747	0.15	0.383	1.45294e-29	5	Nme7	0.391645	-0.112586	NEG
8.853e-34	0.258944	0.767	0.679	1.63657e-29	5	Mrpl52	1.1296	0.292504	POS
9.07344e-34	0.308549	0.407	0.243	1.67732e-29	5	Cpne3	1.6749	0.516787	POS
1.33946e-33	-0.261421	0.484	0.715	2.47613e-29	5	1110008P14Rik	0.676923	-0.176962	NEG
1.54181e-33	-0.327007	0.287	0.522	2.85018e-29	5	Pbx1	0.549808	-0.179791	NEG
1.54554e-33	0.265054	0.522	0.318	2.85709e-29	5	Tspo	1.64151	0.435088	POS
1.70688e-33	0.271586	0.535	0.367	3.15534e-29	5	Slc9a3r1	1.45777	0.395908	POS
1.70974e-33	-0.33243	0.516	0.707	3.16062e-29	5	Klf7	0.729844	-0.242622	NEG
2.87791e-33	-0.259385	0.142	0.369	5.32011e-29	5	Ttc9	0.384824	-0.0998173	NEG
3.77642e-33	-0.260132	0.995	0.984	6.98109e-29	5	Slc25a5	1.01118	-0.26304	NEG
3.99605e-33	0.308782	0.472	0.317	7.3871e-29	5	Rap1b	1.48896	0.459764	POS
4.83362e-33	0.290602	0.636	0.525	8.93542e-29	5	Srsf9	1.21143	0.352043	POS
5.38551e-33	-0.250827	0.161	0.387	9.95566e-29	5	Stau2	0.416021	-0.104349	NEG
6.03417e-33	-0.263281	0.024	0.203	1.11548e-28	5	Gm16579	0.118227	-0.0311269	NEG
6.42884e-33	-0.283883	0.156	0.384	1.18844e-28	5	Fuom	0.40625	-0.115327	NEG
6.61642e-33	0.349724	0.545	0.426	1.22311e-28	5	Nsfl1c	1.27934	0.447417	POS
6.65834e-33	0.276121	0.43	0.261	1.23086e-28	5	Pnkd	1.64751	0.454912	POS
9.85546e-33	-0.286902	0.695	0.827	1.82188e-28	5	Nap1l1	0.840387	-0.241109	NEG
9.86191e-33	-0.253431	0.076	0.278	1.82307e-28	5	Rnd2	0.273381	-0.0692833	NEG
1.00563e-32	-0.260571	0.154	0.378	1.859e-28	5	Ift88	0.407407	-0.106159	NEG
1.18597e-32	-0.274866	0.989	0.968	2.19238e-28	5	Atxn7l3b	1.02169	-0.280829	NEG
1.63759e-32	-0.79853	0.075	0.264	3.02724e-28	5	Ces1d	0.284091	-0.226855	NEG
1.97946e-32	0.253381	0.515	0.314	3.65923e-28	5	Ptprf	1.64013	0.415577	POS
1.99131e-32	-0.261434	0.229	0.47	3.68114e-28	5	Amn1	0.487234	-0.12738	NEG
2.12835e-32	0.31874	0.659	0.588	3.93446e-28	5	Clk1	1.12075	0.357227	POS
2.30624e-32	0.354309	0.526	0.39	4.26331e-28	5	Fdft1	1.34872	0.477863	POS
2.40907e-32	-0.257367	0.407	0.651	4.45342e-28	5	Pdrg1	0.625192	-0.160904	NEG
2.87504e-32	-0.734844	0.08	0.271	5.3148e-28	5	Hspb1	0.295203	-0.216928	NEG
5.83258e-32	-0.279733	0.392	0.623	1.07821e-27	5	Got1	0.629213	-0.176012	NEG
9.36246e-32	-0.259241	0.749	0.859	1.73074e-27	5	Ndufb6	0.871944	-0.226044	NEG
1.07087e-31	-0.269179	0.29	0.531	1.97961e-27	5	Unc45a	0.546139	-0.147009	NEG
1.12253e-31	-0.343395	0.049	0.231	2.07511e-27	5	Olig1	0.212121	-0.0728413	NEG
1.32048e-31	-0.369251	0.046	0.227	2.44103e-27	5	Rasl11a	0.202643	-0.0748263	NEG
1.35474e-31	0.317582	0.592	0.461	2.50437e-27	5	Tmed3	1.28416	0.407828	POS
1.40312e-31	-0.308745	0.817	0.861	2.59381e-27	5	Mycbp2	0.948897	-0.292967	NEG
1.55642e-31	-0.273132	0.034	0.212	2.8772e-27	5	Gldc	0.160377	-0.0438042	NEG
2.01769e-31	0.347861	0.561	0.438	3.72991e-27	5	Mast4	1.28082	0.445547	POS
2.52776e-31	-0.270056	0.034	0.21	4.67282e-27	5	Frmd3	0.161905	-0.0437234	NEG
2.836e-31	-0.254823	0.034	0.212	5.24263e-27	5	Scn3a	0.160377	-0.0408679	NEG
3.12189e-31	-0.301435	0.065	0.256	5.77114e-27	5	9530034E10Rik	0.253906	-0.0765362	NEG
4.27153e-31	0.304244	0.734	0.693	7.89636e-27	5	Bptf	1.05916	0.322244	POS
5.88793e-31	0.258147	0.44	0.278	1.08844e-26	5	Entpd5	1.58273	0.408578	POS
6.51371e-31	-0.258396	0.033	0.207	1.20412e-26	5	Scgn	0.15942	-0.0411935	NEG
1.06228e-30	-0.32891	0.112	0.315	1.96373e-26	5	Lrrc3b	0.355556	-0.116946	NEG
1.15276e-30	-0.472912	0.08	0.272	2.131e-26	5	Dlg2	0.294118	-0.139092	NEG
1.2448e-30	-0.250263	0.024	0.194	2.30114e-26	5	Wdr66	0.123711	-0.0309603	NEG
1.25979e-30	-0.26817	0.06	0.246	2.32884e-26	5	Foxj1	0.243902	-0.0654072	NEG
1.35332e-30	-0.481028	0.053	0.231	2.50174e-26	5	Fabp5	0.229437	-0.110366	NEG
2.49332e-30	-0.299343	0.068	0.254	4.60914e-26	5	Dmkn	0.267717	-0.0801392	NEG
3.10489e-30	-0.25584	0.369	0.61	5.7397e-26	5	Ube2g1	0.604918	-0.154762	NEG
3.74815e-30	0.321773	0.379	0.231	6.92882e-26	5	Fam221a	1.64069	0.52793	POS
4.37673e-30	-0.267493	0.289	0.529	8.09082e-26	5	Chchd6	0.546314	-0.146135	NEG
5.2818e-30	0.305789	0.459	0.314	9.76393e-26	5	Aga	1.46178	0.446997	POS
5.45944e-30	-0.292376	0.615	0.78	1.00923e-25	5	Arpc4	0.788462	-0.230527	NEG
5.51149e-30	-0.286607	0.043	0.219	1.01885e-25	5	Pdlim1	0.196347	-0.0562744	NEG
7.34956e-30	-0.819584	0.111	0.298	1.35864e-25	5	Gng8	0.372483	-0.305281	NEG
9.30375e-30	0.299382	0.636	0.416	1.71989e-25	5	Reep5	1.52885	0.457709	POS
1.1413e-29	0.28482	0.443	0.296	2.10982e-25	5	Ctdsp2	1.49662	0.426267	POS
1.1569e-29	0.391239	0.331	0.181	2.13865e-25	5	Cited2	1.82873	0.715471	POS
1.46971e-29	0.297849	0.57	0.441	2.7169e-25	5	Mxd4	1.29252	0.384975	POS
1.94221e-29	-0.459163	0.053	0.226	3.59036e-25	5	Hes1	0.234513	-0.10768	NEG
2.50143e-29	0.250509	0.346	0.195	4.62414e-25	5	Fibp	1.77436	0.444493	POS
3.61289e-29	0.269001	0.39	0.24	6.67878e-25	5	Mpp6	1.625	0.437127	POS
3.83083e-29	-1.14689	0.722	0.691	7.08168e-25	5	Pcp4l1	1.04486	-1.19834	NEG
4.07805e-29	-0.272004	0.602	0.776	7.53868e-25	5	1700020I14Rik	0.775773	-0.211014	NEG
4.27024e-29	-0.263094	0.211	0.428	7.89397e-25	5	Ankrd54	0.492991	-0.129703	NEG
4.43082e-29	-0.716855	0.056	0.226	8.19082e-25	5	Vim	0.247788	-0.177628	NEG
1.82607e-28	-0.33202	0.827	0.854	3.37568e-24	5	Emc7	0.968384	-0.321523	NEG
2.13598e-28	0.256456	0.371	0.223	3.94858e-24	5	Snrnp25	1.66368	0.42666	POS
2.31196e-28	-0.257215	0.233	0.452	4.27389e-24	5	Cnppd1	0.515487	-0.132591	NEG
4.30904e-28	0.278833	0.436	0.289	7.96569e-24	5	Cdk2ap1	1.50865	0.420661	POS
5.11116e-28	-0.267498	0.297	0.521	9.44848e-24	5	Tmem205	0.570058	-0.152489	NEG
6.58267e-28	-0.75828	0.122	0.298	1.21687e-23	5	Gsta4	0.409396	-0.310437	NEG
6.67766e-28	0.266016	0.379	0.234	1.23443e-23	5	Trak1	1.61966	0.430856	POS
9.06651e-28	-0.730401	0.064	0.231	1.67603e-23	5	Aqp5	0.277056	-0.202362	NEG
1.1772e-27	-0.392334	0.02	0.173	2.17617e-23	5	Nhlh2	0.115607	-0.0453566	NEG
1.28896e-27	0.298772	0.407	0.271	2.38277e-23	5	Phf20l1	1.50185	0.448709	POS
1.41008e-27	0.269816	0.747	0.711	2.60668e-23	5	Snw1	1.05063	0.283478	POS
1.57629e-27	-0.300753	0.644	0.75	2.91393e-23	5	Bex2	0.858667	-0.258246	NEG
1.74692e-27	-0.251998	0.454	0.672	3.22936e-23	5	Dpcd	0.675595	-0.170249	NEG
2.25626e-27	0.267761	0.379	0.231	4.17092e-23	5	Stox2	1.64069	0.439313	POS
2.55123e-27	0.302451	0.534	0.429	4.7162e-23	5	0610007P14Rik	1.24476	0.376477	POS
2.74967e-27	0.281201	0.649	0.585	5.08303e-23	5	Yy1	1.1094	0.311964	POS
2.7733e-27	0.262917	0.53	0.39	5.12672e-23	5	Zfand6	1.35897	0.357297	POS
3.02957e-27	-0.270088	0.198	0.409	5.60046e-23	5	Apmap	0.484108	-0.130752	NEG
3.74504e-27	-0.780151	0.096	0.272	6.92308e-23	5	Ifitm1	0.352941	-0.275347	NEG
4.40476e-27	0.285834	0.442	0.3	8.14264e-23	5	Lsr	1.47333	0.421128	POS
4.63257e-27	-1.01387	0.863	0.548	8.56377e-23	5	Wfdc2	1.57482	-1.59667	NEG
4.83276e-27	-0.306504	0.696	0.79	8.93384e-23	5	Aig1	0.881013	-0.270034	NEG
4.89043e-27	0.283874	0.434	0.277	9.04045e-23	5	Abhd2	1.56679	0.44477	POS
7.42715e-27	0.321152	0.526	0.424	1.37298e-22	5	2700029M09Rik	1.24057	0.398411	POS
9.72323e-27	-0.270831	0.354	0.589	1.79744e-22	5	Clptm1	0.601019	-0.162775	NEG
9.76282e-27	0.280529	0.558	0.442	1.80475e-22	5	Lrpap1	1.26244	0.354151	POS
1.11464e-26	-0.311286	0.041	0.198	2.06052e-22	5	Olig2	0.207071	-0.0644582	NEG
1.41634e-26	-0.373957	0.329	0.538	2.61825e-22	5	Lmo4	0.611524	-0.228684	NEG
1.52607e-26	0.293641	0.449	0.316	2.8211e-22	5	Bcl10	1.42089	0.417231	POS
1.54447e-26	0.287724	0.683	0.558	2.85512e-22	5	Cdkn1a	1.22401	0.352178	POS
1.56603e-26	-0.343933	0.026	0.176	2.89496e-22	5	Ly6h	0.147727	-0.0508083	NEG
1.59248e-26	-0.27841	0.43	0.651	2.94385e-22	5	Cpsf6	0.660522	-0.183896	NEG
2.28385e-26	-0.268595	0.248	0.459	4.22192e-22	5	P2rx4	0.540305	-0.145123	NEG
5.33359e-26	-0.331375	0.985	0.974	9.85968e-22	5	Sub1	1.01129	-0.335118	NEG
7.0746e-26	0.270172	0.545	0.443	1.30781e-21	5	Sec14l1	1.23025	0.332378	POS
2.02891e-25	0.266655	0.726	0.688	3.75064e-21	5	Krcc1	1.05523	0.281383	POS
2.0569e-25	-0.258391	0.462	0.667	3.80238e-21	5	Rabgap1l	0.692654	-0.178975	NEG
2.98853e-25	-0.275488	0.896	0.878	5.52459e-21	5	Tnrc6c	1.0205	-0.281136	NEG
3.58225e-25	-1.57948	0.995	0.983	6.62214e-21	5	S100a5	1.01221	-1.59876	NEG
4.415e-25	-0.372112	0.814	0.869	8.16156e-21	5	Pdap1	0.936709	-0.34856	NEG
6.38071e-25	-0.396219	0.709	0.781	1.17954e-20	5	Ubl3	0.90781	-0.359692	NEG
9.06474e-25	-0.251896	0.561	0.757	1.67571e-20	5	Slc3a2	0.741083	-0.186676	NEG
1.06225e-24	0.272733	0.564	0.462	1.96367e-20	5	Actn4	1.22078	0.332946	POS
1.06937e-24	-0.255216	0.409	0.622	1.97685e-20	5	Hmox2	0.657556	-0.167819	NEG
1.15198e-24	-0.261973	0.946	0.903	2.12954e-20	5	Nudc	1.04762	-0.274448	NEG
1.16561e-24	-0.546755	0.518	0.672	2.15475e-20	5	Por	0.770833	-0.421457	NEG
1.25329e-24	-0.265989	0.668	0.812	2.31684e-20	5	Higd1a	0.82266	-0.218818	NEG
1.78148e-24	-0.705022	0.751	0.686	3.29325e-20	5	Pcolce2	1.09475	-0.771824	NEG
2.23198e-24	-0.287449	0.696	0.796	4.12604e-20	5	Macf1	0.874372	-0.251337	NEG
2.51163e-24	-1.14117	0.221	0.389	4.643e-20	5	Nupr1	0.568123	-0.648326	NEG
2.94457e-24	-0.570118	0.797	0.733	5.44334e-20	5	Epha5	1.08731	-0.619896	NEG
2.97217e-24	0.250997	0.729	0.69	5.49436e-20	5	Kmt2e	1.05652	0.265184	POS
3.07421e-24	0.269789	0.463	0.343	5.68298e-20	5	Atg101	1.34985	0.364176	POS
3.25785e-24	-0.255424	0.121	0.3	6.02245e-20	5	Slc31a2	0.403333	-0.103021	NEG
4.35225e-24	-0.268142	0.318	0.159	8.04556e-20	5	Gng2	2	-0.536284	NEG
9.60041e-24	-0.297332	0.043	0.188	1.77473e-19	5	S100a16	0.228723	-0.0680067	NEG
1.40501e-23	-0.376158	0.023	0.158	2.5973e-19	5	Wnt4	0.14557	-0.0547571	NEG
1.54957e-23	-0.378517	0.163	0.063	2.86454e-19	5	Stap1	2.5873	-0.979338	NEG
1.97184e-23	0.2615	0.398	0.267	3.64515e-19	5	Tanc1	1.49064	0.389801	POS
2.19847e-23	-0.311956	0.022	0.156	4.06409e-19	5	Nhlh1	0.141026	-0.0439938	NEG
3.58045e-23	-0.314449	0.079	0.234	6.61882e-19	5	Nrp2	0.337607	-0.10616	NEG
4.01481e-23	-0.301346	0.028	0.164	7.42178e-19	5	Gng3	0.170732	-0.0514494	NEG
4.09459e-23	-1.32854	0.106	0.272	7.56926e-19	5	Coch	0.389706	-0.51774	NEG
5.28648e-23	-0.365098	0.041	0.181	9.77258e-19	5	Ahnak	0.226519	-0.0827018	NEG
7.64014e-23	0.253816	0.598	0.511	1.41236e-18	5	Dhrs7	1.17025	0.29703	POS
1.22329e-22	-0.375732	0.388	0.557	2.26138e-18	5	Nfix	0.696589	-0.261731	NEG
1.60074e-22	-0.298757	0.024	0.155	2.95913e-18	5	Cidea	0.154839	-0.0462591	NEG
1.63477e-22	0.271877	0.474	0.358	3.02203e-18	5	Chchd3	1.32402	0.359971	POS
3.81254e-22	-0.271483	0.947	0.885	7.04786e-18	5	Ypel3	1.07006	-0.290502	NEG
4.58277e-22	-0.295369	0.728	0.801	8.47171e-18	5	Sh3bgrl	0.908864	-0.26845	NEG
7.75716e-22	-0.344401	0.041	0.175	1.43399e-17	5	Anxa3	0.234286	-0.0806883	NEG
2.16718e-21	0.264056	0.461	0.341	4.00625e-17	5	Lcorl	1.35191	0.356978	POS
2.49883e-21	0.255364	0.442	0.327	4.61933e-17	5	Fndc3a	1.35168	0.345171	POS
3.67264e-21	0.283716	0.528	0.444	6.78923e-17	5	Prpf38b	1.18919	0.337392	POS
4.99834e-21	-0.367487	0.035	0.164	9.23994e-17	5	Fmo2	0.213415	-0.078427	NEG
6.32075e-21	-1.4695	0.335	0.483	1.16845e-16	5	S100a6	0.693582	-1.01922	NEG
8.71225e-21	0.257463	0.533	0.44	1.61055e-16	5	Nsmce1	1.21136	0.311882	POS
8.7343e-21	-0.37407	0.07	0.208	1.61462e-16	5	Csrp2	0.336538	-0.125889	NEG
8.85432e-21	0.273397	0.421	0.308	1.63681e-16	5	Ing1	1.36688	0.373702	POS
9.82066e-21	0.431012	0.238	0.134	1.81545e-16	5	Ethe1	1.77612	0.76553	POS
9.85231e-21	-0.441906	0.042	0.172	1.8213e-16	5	Id1	0.244186	-0.107907	NEG
1.796e-20	-0.275602	0.19	0.355	3.32009e-16	5	Pcdh7	0.535211	-0.147505	NEG
4.36284e-20	-0.681501	0.108	0.249	8.06515e-16	5	Ifitm3	0.433735	-0.295591	NEG
5.20179e-20	0.252681	0.366	0.243	9.61603e-16	5	Grn	1.50617	0.380581	POS
9.74238e-20	-0.35798	0.035	0.158	1.80098e-15	5	Insm1	0.221519	-0.0792994	NEG
1.05814e-19	-0.665867	0.041	0.162	1.95608e-15	5	Ly6a	0.253086	-0.168522	NEG
1.38883e-19	-0.259632	0.709	0.805	2.56739e-15	5	Atp2b1	0.880745	-0.22867	NEG
1.52417e-19	-0.362574	0.045	0.17	2.81757e-15	5	Id3	0.264706	-0.0959754	NEG
2.3115e-19	-0.371811	0.15	0.299	4.27303e-15	5	Ifi27	0.501672	-0.186527	NEG
2.79547e-19	-0.279306	0.035	0.155	5.16771e-15	5	Ccnd1	0.225806	-0.0630692	NEG
3.06301e-19	-0.54614	0.041	0.162	5.66229e-15	5	S100z	0.253086	-0.138221	NEG
3.16235e-19	-0.441427	0.022	0.134	5.84592e-15	5	Cxcl17	0.164179	-0.0724731	NEG
3.27937e-19	-0.332226	0.131	0.275	6.06225e-15	5	Mettl7a1	0.476364	-0.15826	NEG
6.69211e-19	-0.960191	0.092	0.223	1.2371e-14	5	F3	0.412556	-0.396132	NEG
1.52301e-18	0.289229	0.467	0.373	2.81544e-14	5	Tob1	1.25201	0.362118	POS
1.68113e-18	-0.486215	0.324	0.51	3.10774e-14	5	Tsnax	0.635294	-0.30889	NEG
1.76832e-18	-0.290828	0.018	0.124	3.26891e-14	5	Dlx6os1	0.145161	-0.042217	NEG
2.09116e-18	0.261411	0.424	0.321	3.86572e-14	5	Atf7ip	1.32087	0.345291	POS
2.15634e-18	-0.751139	0.146	0.283	3.98621e-14	5	Fxyd3	0.515901	-0.387514	NEG
3.17757e-18	-0.615574	0.043	0.16	5.87405e-14	5	Aldh1a1	0.26875	-0.165435	NEG
3.32025e-18	-0.29028	0.068	0.194	6.13781e-14	5	Csrp1	0.350515	-0.101748	NEG
3.92692e-18	0.253362	0.619	0.582	7.2593e-14	5	Os9	1.06357	0.26947	POS
4.07858e-18	-0.430783	0.039	0.155	7.53967e-14	5	Cdo1	0.251613	-0.108391	NEG
9.82343e-18	-0.261525	0.115	0.252	1.81596e-13	5	Alas1	0.456349	-0.119347	NEG
9.93773e-18	-0.251502	0.034	0.144	1.83709e-13	5	Bcam	0.236111	-0.0593823	NEG
1.11355e-17	-0.297953	0.042	0.157	2.0585e-13	5	1810011O10Rik	0.267516	-0.0797072	NEG
1.86996e-17	-0.27419	0.028	0.136	3.45682e-13	5	Lbp	0.205882	-0.0564509	NEG
4.70135e-17	-0.349214	0.092	0.219	8.69091e-13	5	S100a10	0.420091	-0.146702	NEG
5.49554e-17	-0.263085	0.279	0.457	1.0159e-12	5	Ddit3	0.610503	-0.160615	NEG
7.06906e-17	-0.437659	0.049	0.159	1.30679e-12	5	Aldh3a1	0.308176	-0.134876	NEG
9.80792e-17	-0.289866	0.012	0.107	1.81309e-12	5	Igfbp7	0.11215	-0.0325084	NEG
1.11246e-16	-0.461563	0.035	0.141	2.0565e-12	5	Sftpd	0.248227	-0.114572	NEG
1.12204e-16	0.251678	0.565	0.508	2.07419e-12	5	Smim22	1.1122	0.279918	POS
1.1875e-16	-0.301783	0.279	0.447	2.19521e-12	5	Gipc1	0.624161	-0.188361	NEG
1.39372e-16	-0.815868	0.066	0.18	2.57644e-12	5	Adh7	0.366667	-0.299152	NEG
1.43637e-16	-0.253922	0.031	0.136	2.65528e-12	5	Crlf1	0.227941	-0.0578793	NEG
3.01091e-16	-0.387268	0.035	0.139	5.56598e-12	5	Ccnd2	0.251799	-0.0975135	NEG
5.48487e-16	-0.284117	0.26	0.42	1.01393e-11	5	Hist3h2ba	0.619048	-0.175882	NEG
6.14451e-16	-0.375298	0.079	0.197	1.13587e-11	5	Sfn	0.401015	-0.1505	NEG
7.29081e-16	-0.390098	0.085	0.205	1.34778e-11	5	Tppp3	0.414634	-0.161748	NEG
7.75401e-16	-0.26081	0.014	0.105	1.43341e-11	5	Anxa8	0.133333	-0.0347747	NEG
8.00126e-16	-0.398524	0.045	0.15	1.47911e-11	5	Cd36	0.3	-0.119557	NEG
8.87204e-16	-0.76255	0.804	0.782	1.64008e-11	5	Tmsb10	1.02813	-0.784003	NEG
9.32842e-16	-0.531447	0.024	0.121	1.72445e-11	5	Abi3bp	0.198347	-0.105411	NEG
1.00869e-15	-1.06162	0.112	0.233	1.86467e-11	5	Sox11	0.480687	-0.510305	NEG
1.15794e-15	-0.480397	0.026	0.122	2.14058e-11	5	Krt17	0.213115	-0.10238	NEG
1.77364e-15	-0.348394	0.062	0.171	3.27875e-11	5	Qsox1	0.362573	-0.126318	NEG
1.83134e-15	-0.305618	0.035	0.135	3.38542e-11	5	Prph	0.259259	-0.0792343	NEG
1.87321e-15	-0.746738	0.138	0.258	3.46281e-11	5	Epas1	0.534884	-0.399418	NEG
2.25062e-15	-0.327252	0.018	0.108	4.1605e-11	5	Tmem213	0.166667	-0.054542	NEG
2.95016e-15	-0.652357	0.06	0.164	5.45366e-11	5	Aqp3	0.365854	-0.238667	NEG
2.95666e-15	-0.254087	0.018	0.109	5.46568e-11	5	Tgm2	0.165138	-0.0419593	NEG
3.78595e-15	-0.380559	0.049	0.151	6.99871e-11	5	Aox3	0.324503	-0.123493	NEG
3.98379e-15	-0.649318	0.05	0.154	7.36443e-11	5	Clu	0.324675	-0.210817	NEG
5.21579e-15	-0.275259	0.027	0.121	9.64191e-11	5	Adh1	0.22314	-0.0614215	NEG
8.16316e-15	-0.258033	0.031	0.127	1.50904e-10	5	Timp3	0.244094	-0.0629844	NEG
1.71167e-14	-0.825013	0.125	0.234	3.16419e-10	5	Gsto1	0.534188	-0.440712	NEG
2.49204e-14	-0.258811	0.472	0.648	4.60678e-10	5	Jak1	0.728395	-0.188516	NEG
2.57486e-14	-0.260285	0.018	0.103	4.75988e-10	5	Slc5a8	0.174757	-0.0454867	NEG
4.07429e-14	-0.762143	0.069	0.172	7.53173e-10	5	Agr2	0.401163	-0.305744	NEG
5.56889e-14	0.306296	0.642	0.612	1.02947e-09	5	Mid1ip1	1.04902	0.321311	POS
1.38476e-13	-0.49672	0.033	0.121	2.55987e-09	5	Dcn	0.272727	-0.135469	NEG
2.27423e-13	-0.530645	0.02	0.101	4.20415e-09	5	Serpinb11	0.19802	-0.105078	NEG
3.1936e-13	-0.529188	0.037	0.124	5.9037e-09	5	Krt5	0.298387	-0.157903	NEG
7.33625e-13	0.400809	0.379	0.31	1.35618e-08	5	Dnajb1	1.22258	0.490021	POS
7.89525e-13	0.26327	0.283	0.192	1.45952e-08	5	Nr4a1	1.47396	0.388049	POS
8.3805e-13	-1.21995	0.093	0.196	1.54922e-08	5	Apoe	0.47449	-0.578853	NEG
9.27469e-13	-0.291864	0.062	0.158	1.71452e-08	5	Krt7	0.392405	-0.114529	NEG
1.54503e-12	-2.23964	0.965	0.914	2.85614e-08	5	Bpifa1	1.0558	-2.36461	NEG
2.32979e-12	-0.412361	0.038	0.123	4.30685e-08	5	Pon1	0.308943	-0.127396	NEG
2.59301e-12	-0.574227	0.049	0.137	4.79343e-08	5	Pigr	0.357664	-0.20538	NEG
4.38133e-12	-0.591509	0.041	0.125	8.09932e-08	5	Crabp1	0.328	-0.194015	NEG
5.0546e-12	-1.63634	0.924	0.813	9.34393e-08	5	Wfdc18	1.13653	-1.85976	NEG
1.51919e-11	-0.271565	0.528	0.683	2.80837e-07	5	Gclm	0.77306	-0.209936	NEG
1.76838e-11	-1.3862	0.688	0.615	3.26903e-07	5	Calb2	1.1187	-1.55074	NEG
1.86308e-11	0.306145	0.42	0.348	3.44408e-07	5	H1f0	1.2069	0.369485	POS
2.30678e-11	-0.568301	0.076	0.169	4.26431e-07	5	BC048546	0.449704	-0.255567	NEG
3.15716e-11	-0.473145	0.054	0.139	5.83633e-07	5	Ppic	0.388489	-0.183812	NEG
3.77817e-11	-0.399472	0.046	0.128	6.98433e-07	5	Ifi27l2a	0.359375	-0.14356	NEG
4.25555e-11	-0.853116	0.046	0.126	7.86681e-07	5	Krt15	0.365079	-0.311455	NEG
1.00392e-10	-1.45901	0.374	0.444	1.85584e-06	5	Cyp2f2	0.842342	-1.22898	NEG
1.04873e-10	-0.335946	0.163	0.259	1.93868e-06	5	Perp	0.629344	-0.211425	NEG
1.05364e-10	-0.319018	0.21	0.123	1.94775e-06	5	Ly6d	1.70732	-0.544665	NEG
1.9033e-10	-0.430707	0.672	0.7	3.51845e-06	5	Socs2	0.96	-0.413478	NEG
5.0507e-10	-0.583441	0.038	0.109	9.33673e-06	5	Krt14	0.348624	-0.203401	NEG
1.02315e-09	-0.605171	1	0.921	1.8914e-05	5	Gng13	1.08578	-0.65708	NEG
1.36405e-09	-0.365303	0.492	0.603	2.52159e-05	5	Herpud1	0.81592	-0.298058	NEG
1.58233e-09	-0.496729	0.046	0.116	2.92509e-05	5	Sult1e1	0.396552	-0.196979	NEG
1.78786e-09	-0.612075	0.05	0.122	3.30504e-05	5	Fcgbp	0.409836	-0.25085	NEG
2.57035e-08	-0.296042	0.05	0.116	0.000475155	5	Fmo6	0.431034	-0.127604	NEG
2.63132e-08	-0.627135	0.21	0.277	0.000486425	5	Gsta3	0.758123	-0.475445	NEG
1.25932e-07	-0.32909	0.207	0.282	0.00232799	5	Cd55	0.734043	-0.241566	NEG
1.72162e-07	-1.17859	0.747	0.679	0.00318259	5	Stmn1	1.10015	-1.29662	NEG
1.75943e-07	-0.61781	0.131	0.201	0.00325249	5	Lgals3	0.651741	-0.402653	NEG
2.79898e-07	-0.6578	0.045	0.101	0.0051742	5	Tff2	0.445545	-0.293079	NEG
1.72904e-06	-0.714032	0.061	0.118	0.031963	5	Meg3	0.516949	-0.369118	NEG
2.5909e-06	-0.394955	0.986	0.844	0.0478954	5	Cmip	1.16825	-0.461405	NEG
7.02348e-06	-0.269115	0.294	0.396	0.129836	5	Smchd1	0.742424	-0.199797	NEG
1.40628e-05	-1.29641	0.568	0.56	0.259966	5	Cbr2	1.01429	-1.31493	NEG
1.45754e-05	-0.337188	0.327	0.409	0.269441	5	Tshz1	0.799511	-0.269585	NEG
2.00765e-05	-0.385237	0.08	0.133	0.371134	5	Sec14l3	0.601504	-0.231722	NEG
2.2356e-05	-1.14364	0.153	0.217	0.413272	5	Ltf	0.705069	-0.806342	NEG
2.33151e-05	-1.64785	0.112	0.173	0.431003	5	Lyz2	0.647399	-1.06682	NEG
5.56657e-05	-0.369372	0.225	0.271	1	5	Meis2	0.830258	-0.306674	NEG
0.000140629	-0.634608	0.134	0.186	1	5	Sult1c1	0.72043	-0.457191	NEG
0.000461054	-0.456392	0.11	0.15	1	5	Gm7534	0.733333	-0.334688	NEG
0.000799358	-1.53345	0.108	0.152	1	5	Rgs5	0.710526	-1.08956	NEG
0.00124409	-0.253055	0.37	0.294	1	5	Dpysl3	1.2585	-0.31847	NEG
0.00168332	-0.584532	0.389	0.305	1	5	Lypd2	1.27541	-0.745518	NEG
0.00171617	-1.02324	0.089	0.128	1	5	Vmo1	0.695312	-0.711475	NEG
0.00207692	-2.24439	0.36	0.421	1	5	Chil4	0.855107	-1.91919	NEG
0.00263308	-0.31938	0.469	0.504	1	5	Marcks	0.930556	-0.297201	NEG
0.00658935	0.255774	0.201	0.175	1	5	Klf2	1.14857	0.293775	POS
0.00689068	-0.630116	0.806	0.772	1	5	Tubb5	1.04404	-0.657867	NEG
0.00707151	-0.572964	0.409	0.426	1	5	Ly6e	0.960094	-0.550099	NEG
0.00971792	-0.261111	0.989	0.954	1	5	Aldoa	1.03669	-0.270691	NEG
