# Supplementary material for: IL-13–programmed airway tuft cells produce PGE2, which promotes CFTR-dependent mucociliary function
Source: JCI Insight. 2022 Jul 8;7(13):e159832. doi: 10.1172/jci.insight.159832 (PMC9310525; doi:10.1172/jci.insight.159832)
Supplement: Supplemental table 7 [file jciinsight-7-159832-s069.xlsx]

## Sheet: Fig 2B, 2D
	PTHLH			IGFBP3			NRDG1			EGLN3			ERO1A			SCL6A8			CST1			ALOX15			POSTN			NTRK2
	Mean Diff.	SE of diff.	Adjusted P Value	Mean Diff.	SE of diff.	Adjusted P Value	Mean Diff.	SE of diff.	Adjusted P Value	Mean Diff.	SE of diff.	Adjusted P Value	Mean Diff.	SE of diff.	Adjusted P Value	Mean Diff.	SE of diff.	Adjusted P Value	Mean Diff.	SE of diff.	Adjusted P Value	Mean Diff.	SE of diff.	Adjusted P Value	Mean Diff.	SE of diff.	Adjusted P Value	Mean Diff.	SE of diff.	Adjusted P Value
CTL vs. PGE2	-97.3	10.32	<0.0001	-26.18	4.063	0.0003	-22.75	2.93	<0.0001	-16.48	3.621	0.0065	-5.451	0.8975	0.0005	-52.85	9.97	0.0013	-1.763	1.143	0.3175	0.3491	0.1942	0.262	-0.1726	0.3173	0.854	-8.39	3.114	0.0928
CTL vs. IL13	-39	11.33	0.0257	6.719	1.8	0.0176	0.04759	0.8127	0.9981	-0.2612	1.158	0.9725	0.5401	0.2534	0.1528	-0.6186	1.771	0.9355	-15835	4333	0.0195	-27.22	3.682	0.0017	-1377	180.4	0.0014	-455.1	102.5	0.0154
PGE2 vs. IL13	58.3	11.57	0.0037	32.9	4.845	0.0006	22.79	3.01	0.0003	16.22	3.198	0.0089	5.991	0.9058	0.0008	52.23	9.837	0.0028	-15833	4333	0.0195	-27.57	3.761	0.0017	-1377	180.7	0.0014	-446.8	99.71	0.0149

## Sheet: Fig 2C
SLC6A8	Mean Diff.	SE of diff.	Adjusted P Value
CTL vs. PGE2	-52.85	9.97	0.003
CTL vs. PGD2	-12.24	4.74	0.279
CTL vs. LTE4	0.156	2.797	>0.9999
CTL vs. LTB4	0.7809	1.153	0.9778
CTL vs. LTC4	-3.777	1.669	0.2936
CTL vs. LTD4	-2.317	1.916	0.7843
CTL vs. PGF2a	-45.68	14.58	0.2564

## Sheet: Fig 2F
Cluster	Estimated Difference in PGE2 Score (Polyp - No Polyp)	SE	DF	t statistic	P Value
0	0.669858	0.0916483	9.60673	7.309	3.19594e-05
1	0.377705	0.0476779	8.93494	7.92201	2.49654e-05
2	0.292651	0.0819799	9.04713	3.56979	0.00597592
4	0.779378	0.0961863	9.6521	8.1028	1.30907e-05
12	0.554277	0.0904414	9.06353	6.12858	0.000168165
13	0.233012	0.078565	10.9667	2.96585	0.0128792
14	0.22835	0.0544217	7.18371	4.19594	0.00382871
